# Supplementary material for: Within-Species Genomic Variation and Variable Patterns of Recombination in the Tetracycline Producer Streptomyces rimosus
Source: Front Microbiol. 2019 Mar 21;10:552. doi: 10.3389/fmicb.2019.00552 (PMC6437091; doi:10.3389/fmicb.2019.00552)
Supplement: TABLE S1 — Accession numbers and genome characteristics of S. rimosus genomes used in this study. [file Table_1.XLSX]

## Sheet: TableS1
Strain	BioSample	BioProject	Assembly	Size (Mb)	GC%	Scaffolds	Genes	Proteins	Proportion of core genome (%)	RefSeq FTP	GenBank FTP		Country	Submitting Institution	Source	Strain
NRRL B-2661	SAMN02645245	PRJNA238534	GCA_000721085.1	10.0225	71.7	1075	8666	8131	22.444	ftp://ftp.ncbi.nlm.nih.gov/genomes/all/GCF/000/721/085/GCF_000721085.1_ASM72108v1	ftp://ftp.ncbi.nlm.nih.gov/genomes/all/GCA/000/721/085/GCA_000721085.1_ASM72108v1		USA	University of Illinois	Unknown	NRRL B-2661
ATCC 10970	SAMN02471950	PRJNA182749	GCA_000331185.1	9.50137	71.9	453	8603	7794	22.6084	ftp://ftp.ncbi.nlm.nih.gov/genomes/all/GCF/000/331/185/GCF_000331185.1_ASM33118v1	ftp://ftp.ncbi.nlm.nih.gov/genomes/all/GCA/000/331/185/GCA_000331185.1_ASM33118v1		UK	University of Strathclyde, UK	Unknown	ATCC 10970
NRRL WC-3929	SAMN02645530	PRJNA238534	GCA_000721665.1	9.73885	71.9	176	8572	8088	22.6902	ftp://ftp.ncbi.nlm.nih.gov/genomes/all/GCF/000/721/665/GCF_000721665.1_ASM72166v1	ftp://ftp.ncbi.nlm.nih.gov/genomes/all/GCA/000/721/665/GCA_000721665.1_ASM72166v1		USA	University of Illinois	Unknown	NRRL WC-3929
NRRL B-2626	SAMN02645240	PRJNA238534	GCA_000721045.1	9.66321	71.9	183	8547	8038	22.7565	ftp://ftp.ncbi.nlm.nih.gov/genomes/all/GCF/000/721/045/GCF_000721045.1_ASM72104v1	ftp://ftp.ncbi.nlm.nih.gov/genomes/all/GCA/000/721/045/GCA_000721045.1_ASM72104v1		USA	University of Illinois	Unknown	NRRL B-2626
NRRL WC-3873	SAMN02900605	PRJNA238534	GCA_001279105.1	9.58833	71.9	365	8531	7941	22.7992	ftp://ftp.ncbi.nlm.nih.gov/genomes/all/GCF/001/279/105/GCF_001279105.1_ASM127910v1	ftp://ftp.ncbi.nlm.nih.gov/genomes/all/GCA/001/279/105/GCA_001279105.1_ASM127910v1		USA	University of Illinois	Soil	NRRL WC-3873
NRRL WC-3898	SAMN02900608	PRJNA238534	GCA_001279375.1	9.59278	71.9	367	8520	7957	22.8286	ftp://ftp.ncbi.nlm.nih.gov/genomes/all/GCF/001/279/375/GCF_001279375.1_ASM127937v1	ftp://ftp.ncbi.nlm.nih.gov/genomes/all/GCA/001/279/375/GCA_001279375.1_ASM127937v1		USA	University of Illinois	Unknown	NRRL WC-3898
NRRL WC-3897	SAMN02900606	PRJNA238534	GCA_001507395.1	9.59298	71.9	315	8519	7966	22.8313	ftp://ftp.ncbi.nlm.nih.gov/genomes/all/GCF/001/507/395/GCF_001507395.1_ASM150739v1	ftp://ftp.ncbi.nlm.nih.gov/genomes/all/GCA/001/507/395/GCA_001507395.1_ASM150739v1		USA	University of Illinois	Unknown	NRRL WC-3897
NRRL WC-3874	SAMN02645400	PRJNA238534	GCA_000718715.1	9.55133	72	619	8487	7866	22.9174	ftp://ftp.ncbi.nlm.nih.gov/genomes/all/GCF/000/718/715/GCF_000718715.1_ASM71871v1	ftp://ftp.ncbi.nlm.nih.gov/genomes/all/GCA/000/718/715/GCA_000718715.1_ASM71871v1		USA	University of Illinois	Soil	NRRL WC-3874
NRRL ISP-5260	SAMN02645319	PRJNA238534	GCA_000717285.1	9.58992	71.9	129	8474	7963	22.9526	ftp://ftp.ncbi.nlm.nih.gov/genomes/all/GCF/000/717/285/GCF_000717285.1_ASM71728v1	ftp://ftp.ncbi.nlm.nih.gov/genomes/all/GCA/000/717/285/GCA_000717285.1_ASM71728v1		USA	University of Illinois	Soil	NRRL ISP-5260
NRRL WC-3899	SAMN02900607	PRJNA238534	GCA_001279095.1	9.51165	71.9	305	8474	7925	22.9526	ftp://ftp.ncbi.nlm.nih.gov/genomes/all/GCF/001/279/095/GCF_001279095.1_ASM127909v1	ftp://ftp.ncbi.nlm.nih.gov/genomes/all/GCA/001/279/095/GCA_001279095.1_ASM127909v1		USA	University of Illinois	Unknown	NRRL WC-3899
NRRL WC-3558	SAMN02645399	PRJNA238534	GCA_000720605.1	9.5906	71.9	129	8472	7975	22.958	ftp://ftp.ncbi.nlm.nih.gov/genomes/all/GCF/000/720/605/GCF_000720605.1_ASM72060v1	ftp://ftp.ncbi.nlm.nih.gov/genomes/all/GCA/000/720/605/GCA_000720605.1_ASM72060v1		USA	University of Illinois	Soil	NRRL WC-3558
NRRL WC-3904	SAMN02645423	PRJNA238534	GCA_000720725.1	9.63971	72	292	8469	7888	22.9661	ftp://ftp.ncbi.nlm.nih.gov/genomes/all/GCF/000/720/725/GCF_000720725.1_ASM72072v1	ftp://ftp.ncbi.nlm.nih.gov/genomes/all/GCA/000/720/725/GCA_000720725.1_ASM72072v1		USA	University of Illinois	Unknown	NRRL WC-3904
NRRL WC-3875	SAMN02900604	PRJNA238534	GCA_001279075.1	9.5278	72	336	8454	7888	23.0069	ftp://ftp.ncbi.nlm.nih.gov/genomes/all/GCF/001/279/075/GCF_001279075.1_ASM127907v1	ftp://ftp.ncbi.nlm.nih.gov/genomes/all/GCA/001/279/075/GCA_001279075.1_ASM127907v1		USA	University of Illinois	Soil	NRRL WC-3875
NRRL WC-3896	SAMN02900609	PRJNA238534	GCA_001279345.1	9.51835	71.9	436	8424	7806	23.0888	ftp://ftp.ncbi.nlm.nih.gov/genomes/all/GCF/001/279/345/GCF_001279345.1_ASM127934v1	ftp://ftp.ncbi.nlm.nih.gov/genomes/all/GCA/001/279/345/GCA_001279345.1_ASM127934v1		USA	University of Illinois	Unknown	NRRL WC-3896
NRRL WC-3924	SAMN02645403	PRJNA238534	GCA_000717815.1	9.59331	71.9	190	8376	7926	23.2211	ftp://ftp.ncbi.nlm.nih.gov/genomes/all/GCF/000/717/815/GCF_000717815.1_ASM71781v1	ftp://ftp.ncbi.nlm.nih.gov/genomes/all/GCA/000/717/815/GCA_000717815.1_ASM71781v1		USA	University of Illinois	Unknown	NRRL WC-3924
NRRL WC-3930	SAMN02645396	PRJNA238534	GCA_000718675.1	9.52013	71.9	138	8345	7882	23.3074	ftp://ftp.ncbi.nlm.nih.gov/genomes/all/GCF/000/718/675/GCF_000718675.1_ASM71867v1	ftp://ftp.ncbi.nlm.nih.gov/genomes/all/GCA/000/718/675/GCA_000718675.1_ASM71867v1		USA	University of Illinois	Unknown	NRRL WC-3930
NRRL WC-3900	SAMN02645424	PRJNA238534	GCA_000720715.1	9.37521	72	214	8310	7787	23.4055	ftp://ftp.ncbi.nlm.nih.gov/genomes/all/GCF/000/720/715/GCF_000720715.1_ASM72071v1	ftp://ftp.ncbi.nlm.nih.gov/genomes/all/GCA/000/720/715/GCA_000720715.1_ASM72071v1		USA	University of Illinois	Unknown	NRRL WC-3900
NRRL WC-3925	SAMN02645394	PRJNA238534	GCA_000720565.1	9.35623	72	129	8284	7792	23.479	ftp://ftp.ncbi.nlm.nih.gov/genomes/all/GCF/000/720/565/GCF_000720565.1_ASM72056v1	ftp://ftp.ncbi.nlm.nih.gov/genomes/all/GCA/000/720/565/GCA_000720565.1_ASM72056v1		USA	University of Illinois	Unknown	NRRL WC-3925
NRRL WC-3869	SAMN02900603	PRJNA238534	GCA_001279065.1	9.4851	71.9	299	8279	7824	23.4932	ftp://ftp.ncbi.nlm.nih.gov/genomes/all/GCF/001/279/065/GCF_001279065.1_ASM127906v1	ftp://ftp.ncbi.nlm.nih.gov/genomes/all/GCA/001/279/065/GCA_001279065.1_ASM127906v1		USA	University of Illinois	Unknown	NRRL WC-3869
NRRL WC-3909	SAMN02900601	PRJNA238534	GCA_001279015.1	9.22255	72	288	8189	7692	23.7514	ftp://ftp.ncbi.nlm.nih.gov/genomes/all/GCF/001/279/015/GCF_001279015.1_ASM127901v1	ftp://ftp.ncbi.nlm.nih.gov/genomes/all/GCA/001/279/015/GCA_001279015.1_ASM127901v1		USA	University of Illinois	Unknown	NRRL WC-3909
NRRL B-16073	SAMN02645202	PRJNA238534	GCA_000716515.1	9.38654	72	140	8179	7705	23.7804	ftp://ftp.ncbi.nlm.nih.gov/genomes/all/GCF/000/716/515/GCF_000716515.1_ASM71651v1	ftp://ftp.ncbi.nlm.nih.gov/genomes/all/GCA/000/716/515/GCA_000716515.1_ASM71651v1		USA	University of Illinois	Unknown	NRRL B-16073
R6-500	SAMN02721380	PRJNA227408	GCA_000707925.1	8.88174	72	243	7907	7294	24.5985	ftp://ftp.ncbi.nlm.nih.gov/genomes/all/GCF/000/707/925/GCF_000707925.1_r6_51	ftp://ftp.ncbi.nlm.nih.gov/genomes/all/GCA/000/707/925/GCA_000707925.1_r6_51		Croatia	TU Kaiserslautern, Germany	Soil	R6-500
NRRL B-2660	SAMN02645244	PRJNA238534	GCA_000719185.1	9.08552	72.1	247	7877	7425	24.6921	ftp://ftp.ncbi.nlm.nih.gov/genomes/all/GCF/000/719/185/GCF_000719185.1_ASM71918v1	ftp://ftp.ncbi.nlm.nih.gov/genomes/all/GCA/000/719/185/GCA_000719185.1_ASM71918v1		USA	University of Illinois	Soil	NRRL B-2660
NRRL WC-3877	SAMN02645418	PRJNA238534	GCA_000720685.1	8.72429	72	119	7681	7237	25.3222	ftp://ftp.ncbi.nlm.nih.gov/genomes/all/GCF/000/720/685/GCF_000720685.1_ASM72068v1	ftp://ftp.ncbi.nlm.nih.gov/genomes/all/GCA/000/720/685/GCA_000720685.1_ASM72068v1		USA	University of Illinois	Soil	NRRL WC-3877
NRRL WC-3880	SAMN02645422	PRJNA238534	GCA_000718895.1	8.73441	72	137	7675	7217	25.342	ftp://ftp.ncbi.nlm.nih.gov/genomes/all/GCF/000/718/895/GCF_000718895.1_ASM71889v1	ftp://ftp.ncbi.nlm.nih.gov/genomes/all/GCA/000/718/895/GCA_000718895.1_ASM71889v1		USA	University of Illinois	Soil	NRRL WC-3880
NRRL WC-3876	SAMN02645419	PRJNA238534	GCA_000718835.1	8.41306	71.9	132	7471	7036	26.034	ftp://ftp.ncbi.nlm.nih.gov/genomes/all/GCF/000/718/835/GCF_000718835.1_ASM71883v1	ftp://ftp.ncbi.nlm.nih.gov/genomes/all/GCA/000/718/835/GCA_000718835.1_ASM71883v1		USA	University of Illinois	Soil	NRRL WC-3876
NRRL B-8076	SAMN02645311	PRJNA238534	GCA_000716745.1	8.41561	72	134	7451	7013	26.1039	ftp://ftp.ncbi.nlm.nih.gov/genomes/all/GCF/000/716/745/GCF_000716745.1_ASM71674v1	ftp://ftp.ncbi.nlm.nih.gov/genomes/all/GCA/000/716/745/GCA_000716745.1_ASM71674v1		USA	University of Illinois	Unknown	NRRL B-8076
NRRL WC-3560	SAMN02645402	PRJNA238534	GCA_000718755.1	8.60324	72.1	191	7451	7035	26.1039	ftp://ftp.ncbi.nlm.nih.gov/genomes/all/GCF/000/718/755/GCF_000718755.1_ASM71875v1	ftp://ftp.ncbi.nlm.nih.gov/genomes/all/GCA/000/718/755/GCA_000718755.1_ASM71875v1		USA	University of Illinois	Soil	NRRL WC-3560
R6-500MV9-R8	SAMN02730068	PRJNA242833	GCA_000707965.1	8.38617	72.1	375	7433	6684	26.1671	ftp://ftp.ncbi.nlm.nih.gov/genomes/all/GCF/000/707/965/GCF_000707965.1_rev-51	ftp://ftp.ncbi.nlm.nih.gov/genomes/all/GCA/000/707/965/GCA_000707965.1_rev-51		Croatia	TU Kaiserslautern, Germany	Soil	R6-500MV9-R8
NRRL WC-3882	SAMN02645421	PRJNA238534	GCA_000718865.1	8.27373	72	111	7369	6944	26.3944	ftp://ftp.ncbi.nlm.nih.gov/genomes/all/GCF/000/718/865/GCF_000718865.1_ASM71886v1	ftp://ftp.ncbi.nlm.nih.gov/genomes/all/GCA/000/718/865/GCA_000718865.1_ASM71886v1		USA	University of Illinois	Soil	NRRL WC-3882
R6-500MV9	SAMN02730067	PRJNA242829	GCA_000707945.1	8.19754	72.1	88	7208	6780	26.9839	ftp://ftp.ncbi.nlm.nih.gov/genomes/all/GCF/000/707/945/GCF_000707945.1_mv9-51	ftp://ftp.ncbi.nlm.nih.gov/genomes/all/GCA/000/707/945/GCA_000707945.1_mv9-51		Croatia	TU Kaiserslautern, Germany	Soil	R6-500MV9
NRRL WC-3927	SAMN02645395	PRJNA238534	GCA_000720595.1	8.13931	71.9	111	7071	6693	27.5067	ftp://ftp.ncbi.nlm.nih.gov/genomes/all/GCF/000/720/595/GCF_000720595.1_ASM72059v1	ftp://ftp.ncbi.nlm.nih.gov/genomes/all/GCA/000/720/595/GCA_000720595.1_ASM72059v1		USA	University of Illinois	Unknown	NRRL WC-3927
