# Supplementary material for: Within-Species Genomic Variation and Variable Patterns of Recombination in the Tetracycline Producer Streptomyces rimosus
Source: Front Microbiol. 2019 Mar 21;10:552. doi: 10.3389/fmicb.2019.00552 (PMC6437091; doi:10.3389/fmicb.2019.00552)
Supplement: TABLE S3 — List of core genes inferred by Roary. [file Table_3.XLSX]

## Sheet: Sheet1
Gene	Gene product
aao	putative D-amino-acid oxidase
aas	Bifunctional protein Aas
abgB_2	p-aminobenzoyl-glutamate hydrolase subunit B
accA1_1	Acetyl-/propionyl-coenzyme A carboxylase alpha chain
accA1_2	Acetyl-/propionyl-coenzyme A carboxylase alpha chain
accC	Biotin carboxylase
accD5	putative propionyl-CoA carboxylase beta chain 5
acdA_1	Acyl-CoA dehydrogenase
ackA	Acetate kinase
acnA	Aconitate hydratase A
acnR_3	HTH-type transcriptional repressor AcnR
acoC	Dihydrolipoyllysine-residue acetyltransferase component of acetoin cleaving system
acoR_2	Acetoin dehydrogenase operon transcriptional activator AcoR
acpM_2	Meromycolate extension acyl carrier protein
acpS	Holo-[acyl-carrier-protein] synthase
acr1_1	Fatty acyl-CoA reductase
acsA_1	Acetyl-coenzyme A synthetase
acsA_2	Acetyl-coenzyme A synthetase
acsA_4	Acetyl-coenzyme A synthetase
act	Methanol dehydrogenase activator
acuC	Acetoin utilization protein AcuC
acuR	Transcriptional regulator AcuR
acyP_2	Acylphosphatase
add	Adenosine deaminase
add2	Aminodeoxyfutalosine deaminase
add2_1	Aminodeoxyfutalosine deaminase
adhR_2	HTH-type transcriptional regulator AdhR
adhT_1	Alcohol dehydrogenase
adiC	Arginine/agmatine antiporter
adk	Adenylate kinase
afsQ1_2	Transcriptional regulatory protein AfsQ1
afsQ1_3	Transcriptional regulatory protein AfsQ1
afsR_5	Regulatory protein AfsR
ahcY	Adenosylhomocysteinase
ahpD_1	Alkyl hydroperoxide reductase AhpD
aidB_1	Putative acyl-CoA dehydrogenase AidB
alaA	Glutamate-pyruvate aminotransferase AlaA
alaS_1	Alanine--tRNA ligase
aldA	Putative aldehyde dehydrogenase AldA
algC	Phosphomannomutase/phosphoglucomutase
alkA_4	DNA-3-methyladenine glycosylase
alpha_LP_1	Alpha-lytic protease
ansP2_2	L-asparagine permease 2
apc3	Acetophenone carboxylase gamma subunit
appA_2	Oligopeptide-binding protein AppA
apt_1	Adenine phosphoribosyltransferase
aqpZ2	Aquaporin Z 2
araN_2	putative arabinose-binding protein
araP_1	L-arabinose transport system permease protein AraP
araQ_3	L-arabinose transport system permease protein AraQ
araQ_6	L-arabinose transport system permease protein AraQ
arc	Proteasome-associated ATPase
arcA	Arginine deiminase
arfB	Peptidyl-tRNA hydrolase ArfB
argA	Amino-acid acetyltransferase
argC	N-acetyl-gamma-glutamyl-phosphate reductase
argD	Acetylornithine aminotransferase
argF	Ornithine carbamoyltransferase
argG_1	Argininosuccinate synthase
argH	Argininosuccinate lyase
argJ	Arginine biosynthesis bifunctional protein ArgJ
argR	Arginine repressor
argS_2	Arginine--tRNA ligase
arlS_1	Signal transduction histidine-protein kinase ArlS
aroA	3-phosphoshikimate 1-carboxyvinyltransferase
aroB_1	3-dehydroquinate synthase
aroE	Shikimate dehydrogenase (NADP(+))
aroF	Phospho-2-dehydro-3-deoxyheptonate aldolase
aroQ	3-dehydroquinate dehydratase
arpA_4	A-factor receptor protein
arpA_6	A-factor receptor protein
arsA	Arsenical pump-driving ATPase
arsC_1	Arsenate reductase
asd_1	Aspartate-semialdehyde dehydrogenase
asnC_1	Regulatory protein AsnC
asnC_3	Regulatory protein AsnC
asnC_5	Regulatory protein AsnC
asnO_1	Asparagine synthetase [glutamine-hydrolyzing] 3
asnO_5	Asparagine synthetase [glutamine-hydrolyzing] 3
aspC_1	putative aspartate aminotransferase
atpA	ATP synthase subunit alpha
atpB	ATP synthase subunit a
atpC	ATP synthase epsilon chain
atpD	ATP synthase subunit beta
atpE	ATP synthase subunit c
atpF	ATP synthase subunit b
atpG	ATP synthase gamma chain
atpH	ATP synthase subunit delta
aviRb	23S rRNA (uridine(2479)-2'-O)-methyltransferase
axe1_6A	hypothetical protein
bacC_1	Dihydroanticapsin 7-dehydrogenase
bacC_4	Dihydroanticapsin 7-dehydrogenase
bacD_3	Alanine--anticapsin ligase
bacD_4	Alanine--anticapsin ligase
baeS_3	Signal transduction histidine-protein kinase BaeS
bar_1	Phosphinothricin N-acetyltransferase
bauC_1	Putative 3-oxopropanoate dehydrogenase
bca_1	Bromoperoxidase-catalase
bceA_2	Bacitracin export ATP-binding protein BceA
bceA_4	putative ABC transporter ATP-binding protein
bchM_2	Magnesium-protoporphyrin O-methyltransferase
bcpA_4	Carboxyvinyl-carboxyphosphonate phosphorylmutase
bcr_2	Bicyclomycin resistance protein
bcrC_1	Undecaprenyl-diphosphatase BcrC
bcrC_3	Undecaprenyl-diphosphatase BcrC
benM_5	HTH-type transcriptional regulator BenM
betB_1	NAD/NADP-dependent betaine aldehyde dehydrogenase
betI_1	HTH-type transcriptional regulator BetI
betI_6	HTH-type transcriptional regulator BetI
betP_2	Glycine betaine transporter BetP
bicA	Bicarbonate transporter BicA
bigR_1	Biofilm growth-associated repressor
bioA	Adenosylmethionine-8-amino-7-oxononanoate aminotransferase
bioB	Biotin synthase
bioD	ATP-dependent dethiobiotin synthetase BioD
bioF_1	8-amino-7-oxononanoate synthase
bioY2	Biotin transporter BioY2
birA_3	Bifunctional ligase/repressor BirA
blaI_2	Transcriptional regulator BlaI
bm3R1	HTH-type transcriptional repressor Bm3R1
bmr3_4	Multidrug resistance protein 3
bmr3_8	Multidrug resistance protein 3
bmrA_3	Multidrug resistance ABC transporter ATP-binding/permease protein BmrA
brpA	Biofilm regulatory protein A
bshB2_1	putative N-acetyl-alpha-D-glucosaminyl L-malate deacetylase 2
btuE	Thioredoxin/glutathione peroxidase BtuE
budC_1	L-2,3-butanediol dehydrogenase
butA	Glucose 1-dehydrogenase
carA	Carbamoyl-phosphate synthase small chain
carB	Carbamoyl-phosphate synthase large chain
carC_1	Caffeyl-CoA reductase-Etf complex subunit CarC
carD	RNA polymerase-binding transcription factor CarD
catI	3-oxoadipate CoA-transferase subunit A
catJ	3-oxoadipate CoA-transferase subunit B
cbiET	Cobalamin biosynthesis bifunctional protein CbiET
cbiO	Cobalt import ATP-binding protein CbiO
cbs	Putative cystathionine beta-synthase
ccpA_1	Catabolite control protein A
ccpA_3	Catabolite control protein A
ccsA	Cytochrome c biogenesis protein CcsA
cdaR	Carbohydrate diacid regulator
cdd	Cytidine deaminase
cdhR_3	HTH-type transcriptional regulator CdhR
cdhR_7	HTH-type transcriptional regulator CdhR
cdsA	Phosphatidate cytidylyltransferase
cenA_2	Endoglucanase A
cheB_1	Chemotaxis response regulator protein-glutamate methylesterase
cheB_2	Chemotaxis response regulator protein-glutamate methylesterase
chiA_2	putative bifunctional chitinase/lysozyme
choA	Cholesterol oxidase
choD	Cholesterol oxidase
chrR_2	Chromate reductase
chtA_1	Chitinase 63
chuR	Anaerobic sulfatase-maturating enzyme
citA_1	Putative citrate synthase 2
citA_2	Citrate synthase 1
citG	2-(5''-triphosphoribosyl)-3'-dephosphocoenzyme-A synthase
citT	Transcriptional regulatory protein CitT
clgR	Transcriptional regulator ClgR
clpC1_2	ATP-dependent Clp protease ATP-binding subunit ClpC1
clpC1_3	ATP-dependent Clp protease ATP-binding subunit ClpC1
clpP1	ATP-dependent Clp protease proteolytic subunit 1
clpP2_1	ATP-dependent Clp protease proteolytic subunit 2
clpP2_2	ATP-dependent Clp protease proteolytic subunit 2
clpS	ATP-dependent Clp protease adapter protein ClpS
clpX	ATP-dependent Clp protease ATP-binding subunit ClpX
coaA_2	Pantothenate kinase
coaD	Phosphopantetheine adenylyltransferase
coaX	Type III pantothenate kinase
cobB_1	Hydrogenobyrinate
cobT_2	Nicotinate-nucleotide--dimethylbenzimidazole phosphoribosyltransferase
cocE_2	Cocaine esterase
cocE_4	Cocaine esterase
codA	Choline oxidase
codAch2	Pterin deaminase
cofD	2-phospho-L-lactate transferase
comM	Competence protein ComM
comR_1	HTH-type transcriptional repressor ComR
comR_6	HTH-type transcriptional repressor ComR
corA_2	Cobalt/magnesium transport protein CorA
corA_4	Cobalt/magnesium transport protein CorA
corA_5	Cobalt/magnesium transport protein CorA
corC_3	Magnesium and cobalt efflux protein CorC
corC_5	Magnesium and cobalt efflux protein CorC
couO_2	C-methyltransferase CouO
cpdA_1	3',5'-cyclic adenosine monophosphate phosphodiesterase CpdA
cpdA_2	hypothetical protein
cph2	Phytochrome-like protein cph2
cpnA_2	Cyclopentanol dehydrogenase
crcB_1	Putative fluoride ion transporter CrcB
crp_3	Cyclic AMP receptor protein
crp_4	CRP-like cAMP-activated global transcriptional regulator
crr	PTS system glucose-specific EIIA component
crt_1	Short-chain-enoyl-CoA hydratase
crt_2	Short-chain-enoyl-CoA hydratase
crt_3	Short-chain-enoyl-CoA hydratase
crtB_1	Phytoene synthase
crtB_2	All-trans-phytoene synthase
csbC_1	putative metabolite transport protein CsbC
csbX_2	Alpha-ketoglutarate permease
cseA	Lipoprotein CseA
cseB	Transcriptional regulatory protein CseB
cseC_1	Sensor protein CseC
cseC_4	Sensor protein CseC
csgA_1	C-factor
cspA	putative cold shock protein A
cstA	Carbon starvation protein A
ctpE	putative cation-transporting ATPase E
cugP_1	UTP--glucose-1-phosphate uridylyltransferase
cugP_2	UTP--glucose-1-phosphate uridylyltransferase
cusS_3	Sensor kinase CusS
cusS_4	Sensor kinase CusS
cutC	Copper homeostasis protein CutC
cutM	Carbon monoxide dehydrogenase medium chain
cutS	Carbon monoxide dehydrogenase small chain
cwhA_1	N-acetylmuramoyl-L-alanine amidase A
cwhA_2	N-acetylmuramoyl-L-alanine amidase A
cycA_1	D-serine/D-alanine/glycine transporter
cycA_2	D-serine/D-alanine/glycine transporter
cycB_1	Cyclodextrin-binding protein
cycB_2	Cyclodextrin-binding protein
cycY	Thiol:disulfide interchange protein CycY
cynR_2	HTH-type transcriptional regulator CynR
cynT_1	Carbonic anhydrase 1
cynT_3	Carbonic anhydrase 1
cysH	putative phosphoadenosine phosphosulfate reductase
cysK_2	Cysteine synthase
cysM	O-phosphoserine sulfhydrylase
cysNC	Bifunctional enzyme CysN/CysC
cysO_1	Sulfur carrier protein CysO
cysO_2	Sulfur carrier protein CysO
cysS	Cysteine--tRNA ligase
cysW	Sulfate transport system permease protein CysW
cytR_3	HTH-type transcriptional repressor CytR
dadA_2	D-amino acid dehydrogenase
dag_1	N-acyl-D-glutamate deacylase
dagK_2	Diacylglycerol kinase
dap4_2	Dipeptidyl aminopeptidase 4
dapA_3	4-hydroxy-tetrahydrodipicolinate synthase
dapAL	putative DapA-like lyase
dapB	4-hydroxy-tetrahydrodipicolinate reductase
dapb3_2	Dipeptidyl aminopeptidase BIII
dapE_2	putative succinyl-diaminopimelate desuccinylase
dapE_5	Putative succinyl-diaminopimelate desuccinylase DapE
dapE_6	Succinyl-diaminopimelate desuccinylase
dapF	Diaminopimelate epimerase
dapH	2,3,4,5-tetrahydropyridine-2,6-dicarboxylate N-acetyltransferase
dapL_1	LL-diaminopimelate aminotransferase
dasR	HTH-type transcriptional repressor DasR
dat_1	D-alanine aminotransferase
dat_2	Diaminobutyrate--2-oxoglutarate aminotransferase
dauA	C4-dicarboxylic acid transporter DauA
dctA2	C4-dicarboxylate transport protein 2
dcuS_2	Sensor histidine kinase DcuS
ddaF_2	Dapdiamide A synthase
ddl	D-alanine--D-alanine ligase
ddpA_3	putative
ddpA_4	putative
def_1	Peptide deformylase
def_3	Peptide deformylase
degP_1	Periplasmic serine endoprotease DegP
degP_2	Periplasmic serine endoprotease DegP
degU_1	Transcriptional regulatory protein DegU
degU_12	Transcriptional regulatory protein DegU
degU_13	Transcriptional regulatory protein DegU
degU_14	Transcriptional regulatory protein DegU
degU_15	Transcriptional regulatory protein DegU
degU_20	Transcriptional regulatory protein DegU
degU_6	Transcriptional regulatory protein DegU
degU_8	Transcriptional regulatory protein DegU
degU_9	Transcriptional regulatory protein DegU
deoA	Thymidine phosphorylase
deoC	Deoxyribose-phosphate aldolase
deoR	Deoxyribonucleoside regulator
desA1	Putative acyl-[acyl-carrier-protein] desaturase DesA1
desK_13	Sensor histidine kinase DesK
desK_14	Sensor histidine kinase DesK
desR_4	Transcriptional regulatory protein DesR
devR_5	Transcriptional regulatory protein DevR (DosR)
dgdA	Isoleucine 2-epimerase
dgoD_2	D-galactonate dehydratase
dhaa	3-hydroxy-D-aspartate aldolase
dhbA	2,3-dihydro-2,3-dihydroxybenzoate dehydrogenase
dhbB_1	Isochorismatase
dhbB_2	Isochorismatase
dhbC	Isochorismate synthase DhbC
dhbE	2,3-dihydroxybenzoate-AMP ligase
dhbF_6	Dimodular nonribosomal peptide synthase
dinG	putative ATP-dependent helicase DinG
disA	DNA integrity scanning protein DisA
dnaJ2	Chaperone protein DnaJ 2
dnaX_2	DNA polymerase III subunit gamma/tau
dop	Depupylase
dppA_2	Periplasmic dipeptide transport protein
dppB_1	Dipeptide transport system permease protein DppB
dppB_2	Dipeptide transport system permease protein DppB
dppB_4	Dipeptide transport system permease protein DppB
dppC_2	Dipeptide transport system permease protein DppC
dprE1	Decaprenylphosphoryl-beta-D-ribose oxidase
dprE2	Decaprenylphosphoryl-2-keto-beta-D-erythro-pentose reductase
drrA_11	Daunorubicin/doxorubicin resistance ATP-binding protein DrrA
drrA_16	Daunorubicin/doxorubicin resistance ATP-binding protein DrrA
drrA_5	Daunorubicin/doxorubicin resistance ATP-binding protein DrrA
drrB_3	Daunorubicin/doxorubicin resistance ABC transporter permease protein DrrB
drrB_5	Daunorubicin/doxorubicin resistance ABC transporter permease protein DrrB
drrC	putative doxorubicin resistance ABC transporter permease protein DrrC
dtd	D-aminoacyl-tRNA deacylase
dtpT	Di-/tripeptide transporter
dut	Deoxyuridine 5'-triphosphate nucleotidohydrolase
dxr	1-deoxy-D-xylulose 5-phosphate reductoisomerase
dxs_2	1-deoxy-D-xylulose-5-phosphate synthase
eccA1	ESX-1 secretion system protein EccA1
eccB3	ESX-3 secretion system ATPase EccB3
eccC	ESX secretion system protein EccC
ecfT_2	Energy-coupling factor transporter transmembrane protein EcfT
echA8_2	putative enoyl-CoA hydratase echA8
efe	2-oxoglutarate-dependent ethylene/succinate-forming enzyme
egsA	Glycerol-1-phosphate dehydrogenase [NAD(P)+]
elmGT_1	Elloramycin glycosyltransferase ElmGT
entS_4	Enterobactin exporter EntS
entS_6	Enterobactin exporter EntS
ephA_2	Epoxide hydrolase A
epsJ_1	putative glycosyltransferase EpsJ
era_2	GTPase Era
espI_1	ESX-1 secretion-associated protein EspI
espI_2	ESX-1 secretion-associated protein EspI
esxA	6 kDa early secretory antigenic target
esxB	ESAT-6-like protein EsxB
etfA	Electron transfer flavoprotein subunit alpha
etfB	Electron transfer flavoprotein subunit beta
ettA_1	Energy-dependent translational throttle protein EttA
exoA	Exodeoxyribonuclease
exo_I_2	Beta-hexosaminidase
fabG_2	3-oxoacyl-[acyl-carrier-protein] reductase FabG
fabG2_2	putative oxidoreductase
fabH_6	3-oxoacyl-[acyl-carrier-protein] synthase 3
fabR_3	HTH-type transcriptional repressor FabR
fadA_1	3-ketoacyl-CoA thiolase
fadA_2	Putative acyltransferase
fadA_3	hypothetical protein
fadA5_2	Steroid 3-ketoacyl-CoA thiolase
fadB	putative enoyl-CoA hydratase
fadB2_1	3-hydroxybutyryl-CoA dehydrogenase
fadJ_1	Fatty acid oxidation complex subunit alpha
fadJ_2	Fatty acid oxidation complex subunit alpha
fas3	putative 33.6 kDa protein in fasciation locus
fba_2	Fructose-bisphosphate aldolase
fccB	Sulfide dehydrogenase [flavocytochrome c] flavoprotein chain
fdhD	Sulfurtransferase FdhD
fdoG	Formate dehydrogenase-O major subunit
fecE_1	Fe(3+) dicitrate transport ATP-binding protein FecE
fenF	Malonyl CoA-acyl carrier protein transacylase
fepD_1	Ferric enterobactin transport system permease protein FepD
fepD_2	Ferric enterobactin transport system permease protein FepD
fepG_2	Ferric enterobactin transport system permease protein FepG
fes_2	Enterochelin esterase
fes_4	Enterochelin esterase
ffh	Signal recognition particle protein
fgd2_2	F420-dependent hydroxymycolic acid dehydrogenase
fhuB_1	Iron(3+)-hydroxamate import system permease protein FhuB
fmt	Methionyl-tRNA formyltransferase
folB	Dihydroneopterin aldolase
folC	Dihydrofolate synthase/folylpolyglutamate synthase
folD	Bifunctional protein FolD protein
folE_2	GTP cyclohydrolase 1
folE_3	GTP cyclohydrolase 1
folK	2-amino-4-hydroxy-6-hydroxymethyldihydropteridine pyrophosphokinase
folP1	Dihydropteroate synthase
folP2	Inactive dihydropteroate synthase 2
fosA	Glutathione transferase FosA
fpg1	Formamidopyrimidine-DNA glycosylase 1
frdB_1	Fumarate reductase iron-sulfur subunit
frlB	Fructosamine deglycase FrlB
frlD	Fructosamine kinase FrlD
frr	Ribosome-recycling factor
ftsH_2	ATP-dependent zinc metalloprotease FtsH
ftsK_2	DNA translocase FtsK
ftsL_2	Cell division protein FtsL
ftsY	Signal recognition particle receptor FtsY
fumB	Fumarate hydratase class
fumC	Fumarate hydratase class II
fur	Ferric uptake regulation protein
furA	Transcriptional regulator FurA
fusA_2	Elongation factor G
gabD1	Succinate-semialdehyde dehydrogenase [NADP(+)] 1
gabD2	Putative succinate-semialdehyde dehydrogenase [NADP(+)] 2
gabP_1	GABA permease
gabP_2	GABA permease
gabP_3	GABA permease
gabT	4-aminobutyrate aminotransferase
galE_1	UDP-glucose 4-epimerase
galE_2	UDP-glucose 4-epimerase
galT	Galactose-1-phosphate uridylyltransferase
gapN	NADP-dependent glyceraldehyde-3-phosphate dehydrogenase
garA	Glycogen accumulation regulator GarA
gatA_2	Glutamyl-tRNA(Gln) amidotransferase subunit A
gatB	Aspartyl/glutamyl-tRNA(Asn/Gln) amidotransferase subunit B
gatC	Glutamyl-tRNA(Gln) amidotransferase subunit C
gbh_1	Guanidinobutyrase
gbh_2	Guanidinobutyrase
gbpA_1	GlcNAc-binding protein A
gbsA_2	Betaine aldehyde dehydrogenase
gbuC	Glycine betaine/carnitine transport binding protein GbuC
gcl	Glyoxylate carboligase
gcvH_2	Glycine cleavage system H protein
gcvP	putative glycine dehydrogenase (decarboxylating)
gcvT_1	Aminomethyltransferase
gcvT_2	Aminomethyltransferase
gdh	NADP-specific glutamate dehydrogenase
gerN_2	Na(+)/H(+)-K(+) antiporter GerN
ghrA	Glyoxylate/hydroxypyruvate reductase A
ghrB	Glyoxylate/hydroxypyruvate reductase B
glbO	Group 2 truncated hemoglobin GlbO
glcR	HTH-type transcriptional repressor GlcR
glgE1	Alpha-1,4-glucan:maltose-1-phosphate maltosyltransferase 1
glgP	Glycogen phosphorylase
glgX_2	Glycogen operon protein GlgX
glmM	Phosphoglucosamine mutase
glmS_1	Glutamine--fructose-6-phosphate aminotransferase [isomerizing]
glmS_2	Glutamine--fructose-6-phosphate aminotransferase [isomerizing]
glmU	Bifunctional protein GlmU
glnB	Nitrogen regulatory protein P-II
glnD	Bifunctional uridylyltransferase/uridylyl-removing enzyme
glnM_2	putative glutamine ABC transporter permease protein GlnM
glnQ_4	Glutamine transport ATP-binding protein GlnQ
gloB_4	hypothetical protein
gloC_1	Hydroxyacylglutathione hydrolase GloC
gloC_2	Hydroxyacylglutathione hydrolase GloC
glpF_2	putative glycerol uptake facilitator protein
glpK_2	Glycerol kinase
glpQ_1	Glycerophosphodiester phosphodiesterase
glpQ_2	Glycerophosphodiester phosphodiesteras
glpR_4	Glycerol-3-phosphate regulon repressor
glpR_6	Glycerol-3-phosphate regulon repressor
glpX	Fructose-1,6-bisphosphatase class 2
glsA	Thermolabile glutaminase
gltC_1	HTH-type transcriptional regulator GltC
gltC_3	HTH-type transcriptional regulator GltC
gltC_5	HTH-type transcriptional regulator GltC
gltC_6	HTH-type transcriptional regulator GltC
gltX	Glutamate--tRNA ligase
glyA_1	Serine hydroxymethyltransferase
glyA2	Serine hydroxymethyltransferase 2
glyA_2	Serine hydroxymethyltransferase
glyQS	Glycine--tRNA ligase
gmd	GDP-mannose
gmhA	Phosphoheptose isomerase
gmk	Guanylate kinase
gmr	Cyclic di-GMP phosphodiesterase Gmr
gno_1	Glucose 1-dehydrogenase
gntK	Thermoresistant gluconokinase
gntR_3	putative D-xylose utilization operon transcriptional repressor
gntR_4	putative D-xylose utilization operon transcriptional repressor
gntT	High-affinity gluconate transporter
gpgS	Glucosyl-3-phosphoglycerate synthase
gph_1	Phosphoglycolate phosphatase
gph_3	Phosphoglycolate phosphatase
gpm2_2	Acid phosphatase
gpmA_1	2,3-bisphosphoglycerate-dependent phosphoglycerate mutase
gpmB	phosphoglycerate mutase GpmB
gpr_1	L-glyceraldehyde 3-phosphate reductase
gpr_2	L-glyceraldehyde 3-phosphate reductase
gpr_3	L-glyceraldehyde 3-phosphate reductase
gpsA	Glycerol-3-phosphate dehydrogenase [NAD(P)+]
greA	Transcription elongation factor GreA
groL2	60 kDa chaperonin 2
groS1	10 kDa chaperonin 1
group_1038	hypothetical protein
group_1090	hypothetical protein
group_1096	hypothetical protein
group_1120	hypothetical protein
group_1123	hypothetical protein
group_1126	hypothetical protein
group_1151	hypothetical protein
group_1165	hypothetical protein
group_1175	hypothetical protein
group_1182	Acetyltransferase Pat
group_1188	hypothetical protein
group_1283	hypothetical protein
group_133	Serine protease inhibitor
group_1353	Cytochrome P450 107B1
group_1356	putative oxidoreductase
group_1363	hypothetical protein
group_1397	hypothetical protein
group_1406	putative multidrug-efflux transporter
group_1419	PE-PGRS family protein PE_PGRS18
group_1428	putative FAD-linked oxidoreductase
group_1443	Putative HTH-type transcriptional regulator
group_1458	hypothetical protein
group_1485	hypothetical protein
group_1487	hypothetical protein
group_1516	hypothetical protein
group_1518	hypothetical protein
group_1519	putative endopeptidase
group_1520	hypothetical protein
group_1542	hypothetical protein
group_1579	hypothetical protein
group_1619	hypothetical protein
group_1631	hypothetical protein
group_1638	hypothetical protein
group_1666	hypothetical protein
group_1667	hypothetical protein
group_1670	hypothetical protein
group_1683	hypothetical protein
group_1727	hypothetical protein
group_1732	HTH-type transcriptional repressor
group_1733	hypothetical protein
group_1755	hypothetical protein
group_1763	hypothetical protein
group_1782	hypothetical protein
group_1798	hypothetical protein
group_1800	hypothetical protein
group_1801	hypothetical protein
group_1825	putative signaling protein
group_1827	hypothetical protein
group_1848	hypothetical protein
group_1881	hypothetical protein
group_195	hypothetical protein
group_1975	hypothetical protein
group_200	hypothetical protein
group_2028	hypothetical protein
group_2104	hypothetical protein
group_2114	Glucose 1-dehydrogenase
group_2130	Glucitol operon repressor
group_2145	hypothetical protein
group_2146	hypothetical protein
group_21534	hypothetical protein
group_21537	hypothetical protein
group_21539	Sensory transduction protein regX3
group_21540	hypothetical protein
group_21545	hypothetical protein
group_21547	hypothetical protein
group_21549	hypothetical protein
group_21552	hypothetical protein
group_21558	hypothetical protein
group_21559	hypothetical protein
group_21564	hypothetical protein
group_21565	hypothetical protein
group_21566	hypothetical protein
group_21567	hypothetical protein
group_21569	hypothetical protein
group_21572	hypothetical protein
group_21573	hypothetical protein
group_21574	hypothetical protein
group_21577	hypothetical protein
group_21578	hypothetical protein
group_21579	hypothetical protein
group_21583	hypothetical protein
group_21593	hypothetical protein
group_21595	hypothetical protein
group_21596	Ferredoxin
group_21597	hypothetical protein
group_21608	55.5 kDa and 49.5 kDa sporulation proteins
group_2161	hypothetical protein
group_21610	putative zinc protease
group_21611	Threonine synthase
group_21620	hypothetical protein
group_21622	Serine protease inhibitor
group_21631	hypothetical protein
group_21637	hypothetical protein
group_2164	hypothetical protein
group_21641	hypothetical protein
group_21642	hypothetical protein
group_21644	putative zinc protease
group_21647	hypothetical protein
group_21649	hypothetical protein
group_21651	hypothetical protein
group_21655	hypothetical protein
group_21657	putative tRNA/rRNA methyltransferase
group_21658	S-(hydroxymethyl)mycothiol dehydrogenase
group_21664	hypothetical protein
group_21669	hypothetical protein
group_21685	hypothetical protein
group_21689	putative acetyl-CoA acetyltransferase
group_21690	Serine protease inhibitor
group_21692	hypothetical protein
group_21705	Putative ATPase
group_21713	hypothetical protein
group_21717	hypothetical protein
group_21729	putative signaling protein
group_21730	Pivalyl-CoA mutase small subunit
group_21735	Purine nucleoside phosphoramidase
group_21750	Alkyl hydroperoxide reductase subunit C
group_21753	putative AAA domain-containing protein
group_21756	hypothetical protein
group_21762	hypothetical protein
group_21765	hypothetical protein
group_21770	hypothetical protein
group_21775	hypothetical protein
group_21776	hypothetical protein
group_21779	hypothetical protein
group_21780	hypothetical protein
group_21781	hypothetical protein
group_21789	hypothetical protein
group_21796	Putative DNA-binding proteinA
group_21799	hypothetical protein
group_2180	Serine protease
group_21805	hypothetical protein
group_21806	hypothetical protein
group_21808	hypothetical protein
group_21809	putative acyl-CoA dehydrogenase fadE25
group_21810	hypothetical protein
group_21813	hypothetical protein
group_21815	55.5 kDa and 49.5 kDa sporulation proteins
group_21821	ATP-dependent 6-phosphofructokinase 2
group_21822	55.5 kDa and 49.5 kDa sporulation proteins
group_21824	hypothetical protein
group_21829	hypothetical protein
group_21834	hypothetical protein
group_21835	Magnesium transporter MgtE
group_21841	hypothetical protein
group_21851	hypothetical protein
group_21861	hypothetical protein
group_21862	hypothetical protein
group_21865	hypothetical protein
group_21866	NAD-dependent malic enzyme
group_21867	hypothetical protein
group_21874	Elongation factor G-like protein
group_21875	Methylmalonyl-CoA carboxyltransferase 12S subunit
group_21879	hypothetical protein
group_21882	hypothetical protein
group_21884	Lactose transport system permease protein LacF
group_21886	hypothetical protein
group_21888	hypothetical protein
group_21889	NADH-quinone oxidoreductase subunit 11
group_21890	hypothetical protein
group_21902	putative transcriptional regulatory protein
group_21906	hypothetical protein
group_21909	hypothetical protein
group_21917	hypothetical protein
group_21918	hypothetical protein
group_21919	hypothetical protein
group_21926	PhoH-like protein
group_21930	hypothetical protein
group_21931	hypothetical protein
group_21934	hypothetical protein
group_21944	hypothetical protein
group_21949	hypothetical protein
group_21954	hypothetical protein
group_21962	hypothetical protein
group_21963	Putative pre-16S rRNA nuclease
group_21964	hypothetical protein
group_21970	hypothetical protein
group_21971	hypothetical protein
group_21976	hypothetical protein
group_21979	putative acyl-CoA dehydrogenase FadE10
group_21981	hypothetical protein
group_21983	putative acyl-CoA thioester hydrolase
group_21984	hypothetical protein
group_21985	hypothetical protein
group_21986	putative HTH-type transcriptional regulator
group_21995	hypothetical protein
group_22005	hypothetical protein
group_22006	hypothetical protein
group_22008	hypothetical protein
group_22015	hypothetical protein
group_22019	hypothetical protein
group_22025	hypothetical protein
group_22029	hypothetical protein
group_22030	hypothetical protein
group_22037	hypothetical protein
group_22038	hypothetical protein
group_22042	NADH-quinone oxidoreductase subunit 11
group_22047	hypothetical protein
group_22049	hypothetical protein
group_22050	hypothetical protein
group_22053	putative FAD-linked oxidoreductase
group_22058	hypothetical protein
group_22062	Epi-isozizaene 5-monooxygenase/(E)-beta-farnesene synthase
group_22066	hypothetical protein
group_22067	hypothetical protein
group_22074	hypothetical protein
group_22078	hypothetical protein
group_22080	hypothetical protein
group_22081	hypothetical protein
group_22084	hypothetical protein
group_22097	hypothetical protein
group_22101	hypothetical protein
group_22103	Ureidoglycolate lyase
group_22104	Oxygen regulatory protein NreC
group_22105	hypothetical protein
group_22106	hypothetical protein
group_22107	Cob(I)yrinic acid
group_22108	putative HTH-type transcriptional regulator
group_22110	hypothetical protein
group_22111	hypothetical protein
group_22112	Cytochrome P450 165B3
group_22114	(2
group_2228	hypothetical protein
group_2255	3-oxocholest-4-en-26-oate--CoA ligase
group_2256	hypothetical protein
group_2259	hypothetical protein
group_2267	Multidrug efflux ATP-binding/permease protein
group_2288	Oligopeptide transport ATP-binding protein OppF
group_2295	NADH dehydrogenase-like protein
group_2299	Putative glyoxylase CFP32
group_2313	hypothetical protein
group_2323	hypothetical protein
group_2328	hypothetical protein
group_2337	hypothetical protein
group_2369	hypothetical protein
group_2376	hypothetical protein
group_2389	hypothetical protein
group_2392	hypothetical protein
group_2406	hypothetical protein
group_2424	hypothetical protein
group_2444	hypothetical protein
group_2450	hypothetical protein
group_2457	hypothetical protein
group_2463	hypothetical protein
group_2505	hypothetical protein
group_2506	hypothetical protein
group_2507	putative ABC transporter ATP-binding protein
group_2559	hypothetical protein
group_2563	hypothetical protein
group_2579	AP-4-A phosphorylase
group_2580	hypothetical protein
group_2584	HTH-type transcriptional regulator LutR
group_2596	hypothetical protein
group_2600	Exochitinase 1
group_2602	hypothetical protein
group_2607	hypothetical protein
group_2612	hypothetical protein
group_2619	hypothetical protein
group_2621	putative HTH-type transcriptional regulator
group_2639	putative endopeptidase
group_2641	hypothetical protein
group_2652	5'-3' exonuclease
group_2657	hypothetical protein
group_2673	hypothetical protein
group_2674	hypothetical protein
group_2677	hypothetical protein
group_268	hypothetical protein
group_2685	hypothetical protein
group_2708	hypothetical protein
group_2709	hypothetical protein
group_2715	S-(hydroxymethyl)mycothiol dehydrogenase
group_2719	hypothetical protein
group_2733	hypothetical protein
group_2758	hypothetical protein
group_2763	hypothetical protein
group_2778	hypothetical protein
group_2780	Putative trans-acting enoyl reductase
group_2786	hypothetical protein
group_2794	hypothetical protein
group_2795	hypothetical protein
group_2797	hypothetical protein
group_2800	Cytochrome P450 107B1
group_2805	hypothetical protein
group_2825	hypothetical protein
group_2846	hypothetical protein
group_2859	Arylesterase
group_2871	hypothetical protein
group_2882	hypothetical protein
group_2883	4-hydroxyproline 2-epimerase
group_2899	hypothetical protein
group_2901	hypothetical protein
group_2952	putative GMC-type oxidoreductase
group_3034	Putative acetyltransferase
group_3057	putative GTPase
group_3178	hypothetical protein
group_3179	hypothetical protein
group_3180	hypothetical protein
group_3273	hypothetical protein
group_3288	hypothetical protein
group_331	hypothetical protein
group_3397	hypothetical protein
group_3406	hypothetical protein
group_3412	Betaine aldehyde dehydrogenase
group_3414	hypothetical protein
group_3415	hypothetical protein
group_3418	hypothetical protein
group_3421	hypothetical protein
group_3425	hypothetical protein
group_3428	hypothetical protein
group_3430	putative glycosyl hydrolase
group_3433	hypothetical protein
group_3434	hypothetical protein
group_3451	hypothetical protein
group_3476	18 kDa heat shock protein
group_3496	hypothetical protein
group_3511	hypothetical protein
group_3512	hypothetical protein
group_3514	hypothetical protein
group_3519	hypothetical protein
group_3534	hypothetical protein
group_3573	Putative glyoxylase CFP32
group_3575	hypothetical protein
group_3578	hypothetical protein
group_3583	Acyl-CoA dehydrogenase fadE12
group_3584	hypothetical protein
group_3585	Tropinesterase
group_3587	hypothetical protein
group_3590	Maf-like protein
group_3606	Acyl-CoA dehydrogenase FadE26
group_3609	Long-chain-fatty-acid--CoA ligase FadD13
group_3611	Tropinesterase
group_3614	hypothetical protein
group_3615	hypothetical protein
group_3650	hypothetical protein
group_3670	hypothetical protein
group_3715	hypothetical protein
group_3729	hypothetical protein
group_3741	hypothetical protein
group_3743	hypothetical protein
group_3744	hypothetical protein
group_3751	hypothetical protein
group_3754	hypothetical protein
group_3757	Putative conjugal transfer protein
group_3777	hypothetical protein
group_3778	hypothetical protein
group_3796	hypothetical protein
group_3802	hypothetical protein
group_3805	putative HTH-type transcriptional regulator
group_3840	Bifunctional beta-D-glucosidase/beta-D-fucosidase
group_3841	Beta-N-acetylhexosaminidase
group_3857	D-aspartate ligase
group_3860	hypothetical protein
group_3881	hypothetical protein
group_3883	hypothetical protein
group_3907	hypothetical protein
group_3917	hypothetical protein
group_3919	Multidrug resistance protein Stp
group_3941	hypothetical protein
group_3957	hypothetical protein
group_3958	hypothetical protein
group_3993	hypothetical protein
group_3995	Nitronate monooxygenase
group_3997	putative transporter
group_4006	hypothetical protein
group_4008	hypothetical protein
group_4023	hypothetical protein
group_4026	hypothetical protein
group_4050	Soluble epoxide hydrolase
group_4062	hypothetical protein
group_4066	hypothetical protein
group_4079	hypothetical protein
group_4086	hypothetical protein
group_4093	hypothetical protein
group_4095	hypothetical protein
group_4097	Ureidoglycolate lyase
group_4137	hypothetical protein
group_4138	Penicillin-binding protein A
group_4139	hypothetical protein
group_4164	Vibriobactin utilization protein ViuB
group_4166	putative HTH-type transcriptional regulator
group_4171	hypothetical protein
group_4177	hypothetical protein
group_4180	hypothetical protein
group_4187	HTH-type transcriptional repressor KstR2
group_4209	hypothetical protein
group_4217	putative sulfate transporter
group_4233	hypothetical protein
group_4235	hypothetical protein
group_4237	hypothetical protein
group_4239	hypothetical protein
group_4254	hypothetical protein
group_4262	hypothetical protein
group_4271	hypothetical protein
group_4273	hypothetical protein
group_4287	hypothetical protein
group_4288	hypothetical protein
group_4329	3 beta-hydroxysteroid dehydrogenase/Delta 5-->4-isomerase
group_4335	hypothetical protein
group_4370	hypothetical protein
group_4376	hypothetical protein
group_4383	hypothetical protein
group_4390	Putative short-chain type dehydrogenase/reductase/MSMEI_5872
group_4398	hypothetical protein
group_4401	putative ABC transporter ATP-binding protein
group_4408	hypothetical protein
group_4417	Arylmalonate decarboxylase
group_4440	hypothetical protein
group_4444	hypothetical protein
group_4460	hypothetical protein
group_4461	hypothetical protein
group_4468	hypothetical protein
group_4483	hypothetical protein
group_4492	hypothetical protein
group_4495	hypothetical protein
group_4502	hypothetical protein
group_456	hypothetical protein
group_469	hypothetical protein
group_4717	hypothetical protein
group_4796	hypothetical protein
group_4972	Baeyer-Villiger monooxygenase
group_4974	Multidrug resistance protein 3
group_4976	D-alanyl-D-alanine carboxypeptidase
group_5006	hypothetical protein
group_5008	hypothetical protein
group_5074	hypothetical protein
group_5076	hypothetical protein
group_5093	putative aminotransferase
group_5096	hypothetical protein
group_5103	55.5 kDa and 49.5 kDa sporulation proteins
group_5104	hypothetical protein
group_5209	putative HTH-type transcriptional regulator
group_5214	Tran
group_5216	hypothetical protein
group_5218	hypothetical protein
group_5230	hypothetical protein
group_5231	hypothetical protein
group_5242	4-hydroxymandelate synthase
group_5243	Cytochrome P450 165B3
group_5248	putative phosphatase
group_5256	putative glycosyl hydrolase
group_5259	hypothetical protein
group_5262	hypothetical protein
group_5291	hypothetical protein
group_5301	putative enoyl-CoA hydratase echA12
group_5302	putative amino acid permease YhdG
group_5303	hypothetical protein
group_5337	hypothetical protein
group_5405	hypothetical protein
group_5406	hypothetical protein
group_5408	hypothetical protein
group_542	hypothetical protein
group_5485	hypothetical protein
group_5486	Glycyl-glycine endopeptidase ALE-1
group_5487	putative zinc protease
group_5495	hypothetical protein
group_5497	putative HTH-type transcriptional regulator
group_5511	putative phosphomannomutase
group_5516	hypothetical protein
group_5517	pH-sensitive adenylate cyclase
group_5518	putative signaling protein
group_5519	hypothetical protein
group_5522	hypothetical protein
group_5539	Putative monooxygenase
group_5544	hypothetical protein
group_5587	hypothetical protein
group_5595	Transglutaminase-activating metalloprotease
group_5601	hypothetical protein
group_5623	hypothetical protein
group_5636	hypothetical protein
group_5653	hypothetical protein
group_5655	hypothetical protein
group_5657	putative phosphatase
group_5658	hypothetical protein
group_5667	hypothetical protein
group_5676	hypothetical protein
group_5677	hypothetical protein
group_5678	hypothetical protein
group_5680	hypothetical protein
group_5681	Membrane lipoprotein TpN32
group_5692	hypothetical protein
group_5696	hypothetical protein
group_5699	putative HTH-type transcriptional regulator
group_5702	hypothetical protein
group_5704	Transcriptional regulatory protein TcrA
group_5705	putative GTPase
group_5719	hypothetical protein
group_5720	hypothetical protein
group_5724	hypothetical protein
group_5727	Putative methyltransferase
group_5734	hypothetical protein
group_5736	hypothetical protein
group_5743	hypothetical protein
group_5745	hypothetical protein
group_5746	hypothetical protein
group_5769	hypothetical protein
group_5774	hypothetical protein
group_5783	hypothetical protein
group_5786	hypothetical protein
group_5789	hypothetical protein
group_5816	hypothetical protein
group_5825	Putative thiosulfate sulfurtransferase
group_5826	hypothetical protein
group_5827	hypothetical protein
group_5828	hypothetical protein
group_5833	hypothetical protein
group_5864	hypothetical protein
group_5887	putative phosphatase
group_5907	Ferredoxin--NADP reductase
group_5915	hypothetical protein
group_5957	hypothetical protein
group_5963	hypothetical protein
group_5972	hypothetical protein
group_5973	Long-chain-fatty-acid--CoA ligase FadD15
group_5983	hypothetical protein
group_5987	hypothetical protein
group_6012	Beta-monoglucosyldiacylglycerol synthase
group_6020	hypothetical protein
group_6021	hypothetical protein
group_6022	hypothetical protein
group_6026	Lactate 2-monooxygenase
group_6049	hypothetical protein
group_6075	hypothetical protein
group_6078	putative fatty acid methyltransferase
group_6101	Cold shock-like protein 7.0
group_6124	hypothetical protein
group_6125	Hydroxyacylglutathione hydrolase GloC
group_6127	PhoH-like protein
group_6128	hypothetical protein
group_6132	hypothetical protein
group_6133	hypothetical protein
group_6153	hypothetical protein
group_6157	hypothetical protein
group_6158	hypothetical protein
group_6185	hypothetical protein
group_6188	hypothetical protein
group_6189	hypothetical protein
group_6191	hypothetical protein
group_6208	hypothetical protein
group_6214	hypothetical protein
group_6216	hypothetical protein
group_6244	hypothetical protein
group_6245	hypothetical protein
group_6256	hypothetical protein
group_6257	hypothetical protein
group_6258	hypothetical protein
group_6259	hypothetical protein
group_6264	8-oxoguanine deaminase
group_6271	hypothetical protein
group_6291	hypothetical protein
group_6292	hypothetical protein
group_6293	putative HTH-type transcriptional regulator
group_6297	putative oxidoreductase
group_6298	hypothetical protein
group_6299	hypothetical protein
group_6305	DegV domain-containing protein
group_6310	hypothetical protein
group_6316	Putative O-methyltransferase
group_6334	hypothetical protein
group_6346	hypothetical protein
group_6350	hypothetical protein
group_6357	hypothetical protein
group_6381	hypothetical protein
group_6383	Serine protease inhibitor
group_6384	hypothetical protein
group_6385	hypothetical protein
group_6387	hypothetical protein
group_6392	hypothetical protein
group_6402	hypothetical protein
group_6409	D-threonine aldolase
group_6428	hypothetical protein
group_6442	hypothetical protein
group_6443	hypothetical protein
group_6444	hypothetical protein
group_6458	hypothetical protein
group_6466	hypothetical protein
group_6467	hypothetical protein
group_6468	hypothetical protein
group_6470	hypothetical protein
group_6471	hypothetical protein
group_6473	hypothetical protein
group_6476	hypothetical protein
group_6478	hypothetical protein
group_6479	hypothetical protein
group_6490	hypothetical protein
group_6499	hypothetical protein
group_6505	hypothetical protein
group_6506	hypothetical protein
group_6510	hypothetical protein
group_6518	hypothetical protein
group_6519	hypothetical protein
group_6529	Non-canonical purine NTP pyrophosphatase
group_6547	hypothetical protein
group_6552	Serine protease inhibitor
group_6553	hypothetical protein
group_6558	hypothetical protein
group_656	hypothetical protein
group_6560	hypothetical protein
group_6561	hypothetical protein
group_6562	hypothetical protein
group_6579	hypothetical protein
group_6604	Glutamine--fructose-6-phosphate aminotransferase [isomerizing]
group_6609	Transglutaminase-activating metalloprotease
group_6629	hypothetical protein
group_6634	putative endopeptidase
group_6652	hypothetical protein
group_6661	hypothetical protein
group_668	hypothetical protein
group_6687	hypothetical protein
group_6700	hypothetical protein
group_6701	hypothetical protein
group_6715	hypothetical protein
group_6733	hypothetical protein
group_6735	hypothetical protein
group_6738	putative ABC transporter ATP-binding protein
group_6739	putative ABC transporter ATP-binding protein
group_6740	hypothetical protein
group_6743	hypothetical protein
group_6746	hypothetical protein
group_6750	hypothetical protein
group_6769	hypothetical protein
group_6777	hypothetical protein
group_6778	hypothetical protein
group_6780	hypothetical protein
group_6784	hypothetical protein
group_6789	hypothetical protein
group_6790	hypothetical protein
group_6795	hypothetical protein
group_6797	putative HTH-type transcriptional regulator/GBAA_1941/BAS1801
group_6807	hypothetical protein
group_682	Extracellular exo-alpha-L-arabinofuranosidase
group_6821	hypothetical protein
group_6829	hypothetical protein
group_6843	hypothetical protein
group_6982	hypothetical protein
group_7187	hypothetical protein
group_7238	hypothetical protein
group_724	Aminopeptidase S
group_7353	Oligopeptide transport ATP-binding protein OppD
group_7502	hypothetical protein
group_7560	putative acyl-CoA dehydrogenase fadE25
group_7570	NADH dehydrogenase-like protein
group_815	hypothetical protein
group_899	hypothetical protein
group_965	hypothetical protein
group_967	hypothetical protein
group_999	hypothetical protein
gshA	Glutamate--cysteine ligase
gsiA_1	Glutathione import ATP-binding protein GsiA
gsiC_1	Glutathione transport system permease protein GsiC
gsiC_2	Glutathione transport system permease protein GsiC
gsiC_3	Glutathione transport system permease protein GsiC
gsiD_1	Glutathione transport system permease protein GsiD
gsiD_2	Glutathione transport system permease protein GsiD
gtaB	UTP--glucose-1-phosphate uridylyltransferase
guaA	GMP synthase [glutamine-hydrolyzing]
guaB1	putative oxidoreductase
guaB_2	Inosine-5'-monophosphate dehydrogenase
gudD	Glucarate dehydratase
gutB_1	Sorbitol dehydrogenase
gutB_2	Sorbitol dehydrogenase
gyrA_2	DNA gyrase subunit A
gyrB_2	DNA gyrase subunit B
hbd_2	3-hydroxybutyryl-CoA dehydrogenase
hcaC_2	3-phenylpropionate/cinnamic acid dioxygenase ferredoxin subunit
hcaR_6	Hca operon transcriptional activator HcaR
hdl_IVa_1	(S)-2-haloacid dehalogenase 4A
helY_1	putative helicase HelY
hemA_1	Glutamyl-tRNA reductase
hemB	Delta-aminolevulinic acid dehydratase
hemC_1	Porphobilinogen deaminase
hemE	Uroporphyrinogen decarboxylase
hemL	Glutamate-1-semialdehyde
hemN	Oxygen-independent coproporphyrinogen-III oxidase-like protein
hexR	HTH-type transcriptional regulator HexR
hflX	GTPase HflX
hisE	Phosphoribosyl-ATP pyrophosphatase
hisN_2	Histidinol-phosphatase
hisS	Histidine--tRNA ligase
hldE	Bifunctional protein HldE
hmo_2	4-hydroxymandelate oxidase
hmo_3	4-hydroxymandelate oxidase
hmuU_3	Hemin transport system permease protein HmuU
hmuU_4	Hemin transport system permease protein HmuU
hom	Homoserine dehydrogenase
hpd	4-hydroxyphenylpyruvate dioxygenase
hpgT	(S)-3,5-dihydroxyphenylglycine transaminase
hppA	K(+)-insensitive pyrophosphate-energized proton pump
hpxO_2	FAD-dependent urate hydroxylase
hrcA	Heat-inducible transcription repressor HrcA
hrdB_1	RNA polymerase principal sigma factor HrdB
hrdB_2	RNA polymerase principal sigma factor HrdB
hrp1_2	Hypoxic response protein 1
hsaB_1	Flavin-dependent monooxygenas
hsdA	3-alpha-hydroxysteroid dehydrogenase/carbonyl reductase
hsrA_2	putative transport protein HsrA
htpX_3	Protease HtpX
htpX_5	Protease HtpX
hup_3	DNA-binding protein HU
hutI_3	Imidazolonepropionase
iaaM	Tryptophan 2-monooxygenase
icd_1	Isocitrate dehydrogenase [NADP]
icd_2	Isocitrate dehydrogenase [NADP]
ideR	Iron-dependent repressor IdeR
idi	Isopentenyl-diphosphate Delta-isomerase
ilvB1	Acetolactate synthase large subunit IlvB1
ilvC	Ketol-acid reductoisomerase (NADP(+))
ilvD	Dihydroxy-acid dehydratase
ilvE	Branched-chain-amino-acid aminotransferase
ilvG	Acetolactate synthase large subunit IlvG
ilvH	Acetolactate synthase small subunit
ina	Immune inhibitor A
infA	Translation initiation factor IF-1
infB	Translation initiation factor IF-2
infC	Translation initiation factor IF-3
inhA_1	Isonitrile hydratase
inhA_6	Enoyl-[acyl-carrier-protein] reductase [NADH]
iolW	scyllo-inositol 2-dehydrogenase (NADP(+))
ipuC	Glutamate--isopropylamine ligase
iscS_2	IscS-like cysteine desulfurase
ispB_3	Octaprenyl diphosphate synthase
ispD	2-C-methyl-D-erythritol 4-phosphate cytidylyltransferase
ispF	2-C-methyl-D-erythritol
ispH1_1	4-hydroxy-3-methylbut-2-enyl diphosphate reductase 1
iucA_2	N(2)-citryl-N(6)-acetyl-N(6)-hydroxylysine synthase
iucB_2	N(6)-hydroxylysine O-acetyltransferase
iucC_2	Aerobactin synthase
katA_1	Catalase
katA_2	Catalase
katE	Catalase HPII
kdgK_2	2-dehydro-3-deoxygluconokinase
kdgK_3	2-dehydro-3-deoxygluconokinase
kdgR_1	Pectin degradation repressor protein KdgR
kdgR_2	Transcriptional regulator KdgR
kdgR_3	Pectin degradation repressor protein KdgR
kdpA	Potassium-transporting ATPase potassium-binding subunit
kdpB_2	Potassium-transporting ATPase ATP-binding subunit
kdpD_2	Sensor protein KdpD
kdpE	Transcriptional regulatory protein KdpE
kgd	Multifunctional 2-oxoglutarate metabolism enzyme
kgtP_2	Alpha-ketoglutarate permease
kipA	KipI antagonist
korA	2-oxoglutarate oxidoreductase subunit KorA
korB	2-oxoglutarate oxidoreductase subunit KorB
ksgA	Ribosomal RNA small subunit methyltransferase A
kstR2_3	HTH-type transcriptional repressor KstR2
kstR2_5	HTH-type transcriptional repressor KstR2
kup	Low affinity potassium transport system protein kup
lacC_1	Tagatose-6-phosphate kinase
lacF_3	Lactose transport system permease protein LacF
lacF_9	Lactose transport system permease protein LacF
lacG	Lactose transport system permease protein LacG
lcdH_1	L-carnitine dehydrogenase
lcfB_1	Long-chain-fatty-acid--CoA ligase
lcfB_5	Long-chain-fatty-acid--CoA ligase
lcfB_6	Long-chain-fatty-acid--CoA ligase
ldtB_1	L,D-transpeptidase 2
ldtB_2	L,D-transpeptidase 2
ldtB_3	L,D-transpeptidase 2
ldtB_4	L,D-transpeptidase 2
legI	N,N'-diacetyllegionaminic acid synthase
lepA	Elongation factor 4
lepB_4	Signal peptidase I
leuA_2	2-isopropylmalate synthase
leuB	3-isopropylmalate dehydrogenase
leuC_2	3-isopropylmalate dehydratase large subunit
leuD	3-isopropylmalate dehydratase small subunit
leuE_1	Leucine efflux protein
leuS	Leucine--tRNA ligase
lgrD_2	Linear gramicidin synthase subunit D
liaR_10	Transcriptional regulatory protein LiaR
liaR_4	Transcriptional regulatory protein LiaR
liaR_9	Transcriptional regulatory protein LiaR
liaS_5	Sensor histidine kinase LiaS
liaS_9	Sensor histidine kinase LiaS
licH_1	putative 6-phospho-beta-glucosidase
licH_2	putative 6-phospho-beta-glucosidase
lieA	Leupeptin-inactivating enzyme 1
ligA	DNA ligase A
ligB	DNA ligase B
ligD_1	Multifunctional non-homologous end joining DNA repair protein LigD
lldR_1	Putative L-lactate dehydrogenase operon regulatory protein
lodB	Putative FAD-dependent oxidoreductase LodB
log_1	Cytokinin riboside 5'-monophosphate phosphoribohydrolase
log_2	Cytokinin riboside 5'-monophosphate phosphoribohydrolase
lolD_1	Lipoprotein-releasing system ATP-binding protein LolD
lolD_2	Lipoprotein-releasing system ATP-binding protein LolD
lon2	Lon protease 2
lon_2	Lon protease
lpdA	NAD(P)H dehydrogenase (quinone)
lpqB	Lipoprotein LpqB
lrpC_1	HTH-type transcriptional regulator LrpC
lrpC_2	HTH-type transcriptional regulator LrpC
lsr2_1	Nucleoid-associated protein Lsr2
lsr2_3	Nucleoid-associated protein Lsr2
ltaE	Low specificity L-threonine aldolase
lutP	L-lactate permease
lutR_2	putative HTH-type transcriptional regulator
lutR_3	HTH-type transcriptional regulator LutR
lutR_4	HTH-type transcriptional regulator LutR
luxA_1	Alkanal monooxygenase alpha chain
luxA_3	Alkanal monooxygenase alpha chain
luxB	Alkanal monooxygenase beta chain
lvr	Levodione reductase
lysA_4	Diaminopimelate decarboxylase
lysS	Lysine--tRNA ligase
lytM_2	Glycyl-glycine endopeptidase ALE-1
malX_2	putative ABC transporter-binding protein
manA	Mannose-6-phosphate isomerase
map_1	Methionine aminopeptidase 2
marR_1	Multiple antibiotic resistance protein MarR
mazF9	Endoribonuclease MazF9
mazG	Nucleoside triphosphate pyrophosphohydrolase
mca_2	Mycothiol S-conjugate amidase
mcbR_1	HTH-type transcriptional regulator McbR
mcbR_2	HTH-type transcriptional regulator McbR
mce3R_1	hypothetical protein
mctP	Monocarboxylate transport permease protein
mdh_2	Malate dehydrogenase
mdtG	Multidrug resistance protein MdtG
mdtH_3	Multidrug resistance protein MdtH
mec	CysO-cysteine peptidase
melA	Alpha-galactosidase
menG_3	Demethylmenaquinone methyltransferase
menH	hypothetical protein
menJ_1	Menaquinone reductase
menJ_2	Menaquinone reductase
merR	Mercuric resistance operon regulatory protein
metB_1	Cystathionine gamma-synthase
metB_2	Cystathionine gamma-synthase
metE	5-methyltetrahydropteroyltriglutamate--homocysteine methyltransferase
metK	S-adenosylmethionine synthase
metN	Methionine import ATP-binding protein MetN
metP	Methionine import system permease protein MetP
mfd	Transcription-repair-coupling factor
mhqR_1	HTH-type transcriptional regulator MhqR
mhqR_4	HTH-type transcriptional regulator MhqR
miaA	tRNA dimethylallyltransferase
miaB	tRNA-2-methylthio-N(6)-dimethylallyladenosine synthase
minD	Septum site-determining protein MinD
mmgC_6	Acyl-CoA dehydrogenase
mmgC_8	Acyl-CoA dehydrogenase
mmgC_9	Acyl-CoA dehydrogenase
mmpI_1	Major membrane protein I
mngB	Mannosylglycerate hydrolase
mngR_2	Mannosyl-D-glycerate transport/metabolism system repressor MngR
mnhD1	Na(+)/H(+) antiporter subunit D1
mnmA	tRNA-specific 2-thiouridylase MnmA
moaA1	GTP 3
moaC2	Cyclic pyranopterin monophosphate synthase 2
moeZ	putative adenylyltransferase/sulfurtransferase MoeZ
mopII	Molybdenum-pterin-binding protein 2
mprA_1	Response regulator MprA
mprA_2	Response regulator MprA
mqnA	Chorismate dehydratase
mqnC	Cyclic dehypoxanthine futalosine synthase
mqnE	Aminodeoxyfutalosine synthase
mrdA	Peptidoglycan
mrdB	Peptidoglycan glycosyltransferase MrdB
mreB_1	Rod shape-determining protein MreB
mreC	Cell shape-determining protein MreC
mrp	Iron-sulfur cluster carrier protein
mrpA	Na(+)/H(+) antiporter subunit A
mrpC	Na(+)/H(+) antiporter subunit C
msbA_1	Lipid A export ATP-binding/permease protein MsbA
mshA_1	D-inositol 3-phosphate glycosyltransferase
mshA_4	D-inositol 3-phosphate glycosyltransferase
mshB	1D-myo-inositol 2-acetamido-2-deoxy-alpha-D-glucopyranoside deacetylase
mshD_10	hypothetical protein
mshD_4	Mycothiol acetyltransferase
mshD_5	Mycothiol acetyltransferase
msmE_3	hypothetical protein
msuD_1	Methanesulfonate monooxygenase
mtnA	Methylthioribose-1-phosphate isomerase
mtrA	DNA-binding response regulator MtrA
mtrR	HTH-type transcriptional regulator MtrR
mug	G/U mismatch-specific DNA glycosylase
murAA_1	UDP-N-acetylglucosamine 1-carboxyvinyltransferase 1
murB_2	UDP-N-acetylenolpyruvoylglucosamine reductase
murD_1	UDP-N-acetylmuramoylalanine--D-glutamate ligase
murG_1	UDP-N-acetylglucosamine--N-acetylmuramyl-(pentapeptide) pyrophosphoryl-undecaprenol N-acetylglucosamine transferase
murQ	N-acetylmuramic acid 6-phosphate etherase
mutA	Methylmalonyl-CoA mutase small subunit
mutB	putative methylmalonyl-CoA mutase large subunit
mutY	Adenine DNA glycosylase
mviN_1	putative peptidoglycan biosynthesis protein MviN
mycG_5	Mycinamicin IV hydroxylase/epoxidase
nadD	putative nicotinate-nucleotide adenylyltransferase
nadE_2	NH(3)-dependent NAD(+) synthetase
nadE_3	Glutamine-dependent NAD(+) synthetase
nagA	N-acetylglucosamine-6-phosphate deacetylase
nagB	Glucosamine-6-phosphate deaminase
nagC_1	N-acetylglucosamine repressor
nagC_2	N-acetylglucosamine repressor
nagC_4	N-acetylglucosamine repressor
nagC_5	N-acetylglucosamine repressor
nagC_7	N-acetylglucosamine repressor
nagC_8	N-acetylglucosamine repressor
nagZ_3	Beta-hexosaminidase
nanK	N-acetylmannosamine kinase
narG_2	Nitrate reductase alpha subunit
narY_1	Respiratory nitrate reductase 2 beta chain
nasF	Uroporphyrinogen-III C-methyltransferase
natA_4	ABC transporter ATP-binding protein NatA
ndhC	NAD(P)H-quinone oxidoreductase subunit 3
ndhD1	NAD(P)H-quinone oxidoreductase chain 4 1
ndhI	NAD(P)H-quinone oxidoreductase subunit I
ndkA	Nucleoside diphosphate kinase
nei1_1	Endonuclease 8 1
nei1_2	Endonuclease 8 1
nemA_2	N-ethylmaleimide reductase
nemR	HTH-type transcriptional repressor NemR
nhaA	Na(+)/H(+) antiporter NhaA
nhaK_1	Sodiu
nhaP	K(+)/H(+) antiporter NhaP
nicF	Maleamate amidohydrolase
nicR_2	HTH-type transcriptional repressor NicR
nimR_1	HTH-type transcriptional regulator NimR
nmtR	HTH-type transcriptional regulator NmtR
nnr	Bifunctional NAD(P)H-hydrate repair enzyme Nnr
novG_3	Transcriptional regulator NovG
novJ	Short-chain reductase protein NovJ
novN	Decarbamoylnovobiocin carbamoyltransferase
novR_2	Decarboxylase NovR
nphA2	NADH-dependent flavin reductase
nqo4	NADH-quinone oxidoreductase subunit 4
nrdB_1	Ribonucleoside-diphosphate reductase subunit beta
nrdB_2	R2-like ligand binding oxidase
nrdJ	Vitamin B12-dependent ribonucleotide reductase
nrdR	Transcriptional repressor NrdR
nrdZ	Vitamin B12-dependent ribonucleoside-diphosphate reductase
nreB_4	Oxygen sensor histidine kinase NreB
nreC_4	Oxygen regulatory protein NreC
nth	Endonuclease III
nucS	Endonuclease NucS
nudC_2	NADH pyrophosphatase
nudL	putative Nudix hydrolase NudL
nuoA	NADH-quinone oxidoreductase subunit A
nuoB_2	NADH-quinone oxidoreductase subunit B
nuoC	NADH-quinone oxidoreductase subunit C
nuoD	NADH-quinone oxidoreductase subunit D
nuoF_1	NADH-quinone oxidoreductase subunit F
nuoG	NADH-quinone oxidoreductase subunit G
nuoH_1	NADH-quinone oxidoreductase subunit H
nuoH_2	NADH-quinone oxidoreductase subunit H
nuoI	NADH-quinone oxidoreductase subunit I
nuoJ_2	NADH-quinone oxidoreductase subunit J
nuoL_1	NADH-quinone oxidoreductase subunit L
nuoL_2	NADH-quinone oxidoreductase subunit L
nuoM	NADH-quinone oxidoreductase subunit M
nuoN_1	NADH-quinone oxidoreductase subunit N
nuoN_2	NADH-quinone oxidoreductase subunit N
nusA	Transcription termination/antitermination protein NusA
nusB	N utilization substance protein B
nusG	Transcription termination/antitermination protein NusG
obg	GTPase Obg
oppA_1	Oligopeptide-binding protein OppA
oppD_2	Oligopeptide transport ATP-binding protein OppD
oppD_4	Oligopeptide transport ATP-binding protein OppD
oppF_1	Oligopeptide transport ATP-binding protein OppF
oppF_3	Oligopeptide transport ATP-binding protein OppF
opuAA_2	Glycine betaine transport ATP-binding protein OpuAA
opuAB_1	Glycine betaine transport system permease protein OpuAB
opuAB_2	Glycine betaine transport system permease protein OpuAB
opuBB_2	Choline transport system permease protein OpuBB
opuBB_3	Choline transport system permease protein OpuBB
opuCA	Glycine betaine/carnitine/choline transport ATP-binding protein OpuCA
opuCB_2	Glycine betaine/carnitine/choline transport system permease protein OpuCB
opuCB_3	Glycine betaine/carnitine/choline transport system permease protein OpuCB
orn	Oligoribonuclease
osmC	Peroxiredoxin OsmC
osmV	Osmoprotectant import ATP-binding protein OsmV
osmX	Osmoprotectant-binding protein OsmX
otsA	Trehalose-6-phosphate synthase
otsB	Trehalose-phosphate phosphatase
oxyR_2	putative hydrogen peroxide-inducible genes activator
paaF_1	2,3-dehydroadipyl-CoA hydratase
paaF_2	2,3-dehydroadipyl-CoA hydratase
paaF_3	2,3-dehydroadipyl-CoA hydratase
paaG_1	1,2-epoxyphenylacetyl-CoA isomerase
paaJ	3-oxoadipyl-CoA/3-oxo-
pabB	Aminodeoxychorismate synthase component 1
pafA	Pup--protein ligase
paiA	Spermidine/spermine N(1)-acetyltransferase
paiB	Protease synthase and sporulation protein PAI 2
pbpA_2	Penicillin-binding protein A
pbpA_3	Penicillin-binding protein A
pbuE_2	Purine efflux pump PbuE
pbuE_3	Purine efflux pump PbuE
pbuG	Guanine/hypoxanthine permease PbuG
pcaR	Pca regulon regulatory protein
pccB_1	Propionyl-CoA carboxylase beta chain
pccB_2	Propionyl-CoA carboxylase beta chain
pckG	Phosphoenolpyruvate carboxykinase [GTP]
pcp	Pyrrolidone-carboxylate peptidase
pds_1	15-cis-phytoene desaturase
pdtaS	putative sensor histidine kinase pdtaS
pdxH_2	Pyridoxine/pyridoxamine 5'-phosphate oxidase
pdxS	Pyridoxal 5'-phosphate synthase subunit PdxS
pdxT	Pyridoxal 5'-phosphate synthase subunit PdxT
pelL	Pectate lyase L
pepN_1	Aminopeptidase N
pepN_2	Aminopeptidase N
pepN_4	Aminopeptidase N
pepX	hypothetical protein
per_2	GDP-perosamine synthase
petC_1	Cytochrome b6-f complex iron-sulfur subunit
pfkA2_1	ATP-dependent 6-phosphofructokinase 2
pgdA_1	Peptidoglycan-N-acetylglucosamine deacetylase
pgdA_2	Peptidoglycan-N-acetylglucosamine deacetylase
pgsA	CDP-diacylglycerol--inositol 3-phosphatidyltransferase
pgsA1	Putative CDP-diacylglycerol--glycerol-3-phosphate 3-phosphatidyl-transferase 1
pheS	Phenylalanine--tRNA ligase alpha subunit
phhB	Putative pterin-4-alpha-carbinolamine dehydratase
phnF_1	HTH-type transcriptional repressor PhnF
phnF_2	HTH-type transcriptional repressor PhnF
phnV	Putative 2-aminoethylphosphonate transport system permease protein PhnV
phnX	Phosphonoacetaldehyde hydrolase
phoD_2	Alkaline phosphatase D
phoP_2	Alkaline phosphatase synthesis transcriptional regulatory protein PhoP
phoU2	Phosphate-specific transport system accessory protein PhoU
phrA	Deoxyribodipyrimidine photo-lyase
pigE	Aminotransferase PigE
pikAV_2	Thioesterase PikA5
pikAV_3	Thioesterase PikA5
pikC_2	Cytochrome P450 monooxygenase PikC
pipB2_2	Secreted effector protein PipB2
pitA_1	Low-affinity inorganic phosphate transporter 1
pknB_4	Serine/threonine-protein kinase PknB
pknD_3	Serine/threonine-protein kinase PknD
pknG_2	Serine/threonine-protein kinase PknG
pksS_3	Polyketide biosynthesis cytochrome P450 PksS
plaP	Low-affinity putrescine importer PlaP
plqA	4-hydroxybenzoate solanesyltransferase
plsC_3	1-acyl-sn-glycerol-3-phosphate acyltransferase
plsC_5	1-acyl-sn-glycerol-3-phosphate acyltransferase
plsC_6	1-acyl-sn-glycerol-3-phosphate acyltransferase
pmt	putative dolichyl-phosphate-mannose--protein mannosyltransferase
pncA	Nicotinamidase/pyrazinamidase
pnp	Polyribonucleotide nucleotidyltransferase
pobA_2	Phenoxybenzoate dioxygenase subunit alpha
polA_2	DNA polymerase
polC_1	DNA polymerase III PolC-type
potA_1	Spermidine/putrescine import ATP-binding protein PotA
potH	Putrescine transport system permease protein PotH
ppa	Inorganic pyrophosphatase
ppc	Phosphoenolpyruvate carboxylase
ppiB	putative peptidyl-prolyl cis-trans isomerase B
ppk	Polyphosphate kinase
ppx	Exopolyphosphatase
prcA	Proteasome subunit alpha
prcB	Proteasome subunit beta
prfA	Peptide chain release factor 1
priA_1	putative primosomal protein N'
prmC_2	hypothetical protein
prmC_4	Release factor glutamine methyltransferase
proB	Glutamate 5-kinase
proC_2	Pyrroline-5-carboxylate reductase
proP_1	Proline/betaine transporter
proS_1	Proline--tRNA ligase
prpE	Bis(5'-nucleosyl)-tetraphosphatase PrpE [asymmetrical]
prr_1	Gamma-aminobutyraldehyde dehydrogenase
prr_2	Gamma-aminobutyraldehyde dehydrogenase
prs	Ribose-phosphate pyrophosphokinase
prtS	Protease PrtS
pspA_4	Phosphoserine phosphatase 1
pstA1	Phosphate transport system permease protein PstA 1
pstB1	Phosphate import ATP-binding protein PstB 1
pstS1	Phosphate-binding protein PstS 1
pta	Phosphate acetyltransferase
pth	Peptidyl-tRNA hydrolase
ptsG	PTS system glucose-specific EIICB component
ptsH	Phosphocarrier protein HPr
ptsI	Phosphoenolpyruvate-protein phosphotransferase
pucD_2	putative xanthine dehydrogenase subunit D
pucR_3	Purine catabolism regulatory protein
pucR_6	Purine catabolism regulatory protein
punA	Purine nucleoside phosphorylase
pup	Prokaryotic ubiquitin-like protein Pup
purB	Adenylosuccinate lyase
purE	N5-carboxyaminoimidazole ribonucleotide mutase
purH	Bifunctional purine biosynthesis protein PurH
purK	N5-carboxyaminoimidazole ribonucleotide synthase
purN	Phosphoribosylglycinamide formyltransferase
purU	Formyltetrahydrofolate deformylase
putB	Proline dehydrogenase 2
putR_2	Proline-responsive transcriptional activator PutR
puuB_2	Gamma-glutamylputrescine oxidoreductase
puuP_1	Putrescine importer PuuP
pyk_1	Pyruvate kinase
pyrB	Aspartate carbamoyltransferase
pyrC	Dihydroorotase
pyrD	Dihydroorotate dehydrogenase (quinone)
pyrF	Orotidine 5'-phosphate decarboxylase
pyrH	Uridylate kinase
pyrR	Bifunctional protein PyrR
qacA_1	Antiseptic resistance protein
qacA_5	Antiseptic resistance protein
qacA_7	Antiseptic resistance protein
qacR	HTH-type transcriptional regulator QacR
qorB_1	Quinone oxidoreductase 2
queC	7-cyano-7-deazaguanine synthase
queD	6-carboxy-
queE_2	7-carboxy-7-deazaguanine synthase
radA	DNA repair protein RadA
ramA_1	(R)-stereoselective amidase
ramB	HTH-type transcriptional regulator RamB
rbfA	Ribosome-binding factor A
rbn	Ribonuclease BN
rbsA_1	Ribose import ATP-binding protein RbsA
rbsA_2	Ribose import ATP-binding protein RbsA
rbsC_3	Ribose import permease protein RbsC
rbsR_1	Ribose operon repressor
rbtD	Ribitol 2-dehydrogenase
rcsC	Sensor histidine kinase RcsC
rebM_7	Demethylrebeccamycin-D-glucose O-methyltransferase
recA	Protein RecA
recG	ATP-dependent DNA helicase RecG
recO	DNA repair protein RecO
recQ_2	ATP-dependent DNA helicase RecQ
recX	Regulatory protein RecX
regX3_2	Sensory transduction protein regX3
regX3_4	Sensory transduction protein regX3
relA_1	Bifunctional (p)ppGpp synthase/hydrolase RelA
relA_2	Bifunctional (p)ppGpp synthase/hydrolase RelA
resE_2	Sensor histidine kinase ResE
rex	Redox-sensing transcriptional repressor Rex
rfaF	ADP-heptose--LPS heptosyltransferase 2
rfbF	Glucose-1-phosphate cytidylyltransferase
rgtE	Dodecaprenyl-phosphate galacturonate synthase
rgy	Reverse gyrase
rhlE_2	ATP-dependent RNA helicase RhlE
rhmR	putative HTH-type transcriptional regulator RhmR
rho	Transcription termination factor Rho
rhpA	DEAD-box ATP-dependent RNA helicase RhpA
ribBA	Riboflavin biosynthesis protein RibBA
ribD	Riboflavin biosynthesis protein RibD
ribE	Riboflavin synthase
ribF	Riboflavin biosynthesis protein RibF
ribH	6,7-dimethyl-8-ribityllumazine synthase
rihB	Pyrimidine-specific ribonucleoside hydrolase RihB
rimM	Ribosome maturation factor RimM
rimO	Ribosomal protein S12 methylthiotransferase RimO
rimP	Ribosome maturation factor RimP
rip1	Zinc metalloprotease Rip1
rip3	Putative zinc metalloprotease Rip3
rkpK	UDP-glucose 6-dehydrogenase
rlmM	Ribosomal RNA large subunit methyltransferase M
rlmN	putative dual-specificity RNA methyltransferase RlmN
rmlA_1	Glucose-1-phosphate thymidylyltransferase
rnc	Ribonuclease 3
rnd	Ribonuclease D
rnj	Ribonuclease J
rnz	Ribonuclease Z
rocA_1	1-pyrroline-5-carboxylate dehydrogenase
rocD	Ornithine aminotransferase
rodZ	Cytoskeleton protein RodZ
rpe	Ribulose-phosphate 3-epimerase
rpfA	Resuscitation-promoting factor RpfA
rph	Ribonuclease PH
rpiR	HTH-type transcriptional regulator RpiR
rplA	50S ribosomal protein L1
rplB	50S ribosomal protein L2
rplC	50S ribosomal protein L3
rplD	50S ribosomal protein L4
rplE	50S ribosomal protein L5
rplF	50S ribosomal protein L6
rplJ	50S ribosomal protein L10
rplK	50S ribosomal protein L11
rplL_1	50S ribosomal protein L7/L12
rplM	50S ribosomal protein L13
rplN	50S ribosomal protein L14
rplO	50S ribosomal protein L15
rplP	50S ribosomal protein L16
rplQ	50S ribosomal protein L17
rplR	50S ribosomal protein L18
rplS	50S ribosomal protein L19
rplT	50S ribosomal protein L20
rplU	50S ribosomal protein L21
rplV	50S ribosomal protein L22
rplW	50S ribosomal protein L23
rplX	50S ribosomal protein L24
rplY	50S ribosomal protein L25
rpmA	50S ribosomal protein L27
rpmB_1	50S ribosomal protein L28
rpmB_2	50S ribosomal protein L28
rpmC	50S ribosomal protein L29
rpmD	50S ribosomal protein L30
rpmE	50S ribosomal protein L31
rpmE2	50S ribosomal protein L31 type B
rpmF_2	50S ribosomal protein L32
rpmG2_1	50S ribosomal protein L33 2
rpmI	50S ribosomal protein L35
rpoA	DNA-directed RNA polymerase subunit alpha
rpoB	DNA-directed RNA polymerase subunit beta
rpoC	DNA-directed RNA polymerase subunit beta'
rpoZ	DNA-directed RNA polymerase subunit omega
rppH_1	RNA pyrophosphohydrolase
rppH_6	RNA pyrophosphohydrolase
rpsB	30S ribosomal protein S2
rpsC	30S ribosomal protein S3
rpsD	30S ribosomal protein S4
rpsE	30S ribosomal protein S5
rpsG	30S ribosomal protein S7
rpsH	30S ribosomal protein S8
rpsI	30S ribosomal protein S9
rpsJ	30S ribosomal protein S10
rpsK	30S ribosomal protein S11
rpsL	30S ribosomal protein S12
rpsM_1	30S ribosomal protein S13
rpsM_2	30S ribosomal protein S13
rpsN	30S ribosomal protein S14
rpsO	30S ribosomal protein S15
rpsP	30S ribosomal protein S16
rpsQ	30S ribosomal protein S17
rpsS	30S ribosomal protein S19
rpsT	30S ribosomal protein S20
rpsZ	30S ribosomal protein S14 type Z
rsbP_1	Phosphoserine phosphatase RsbP
rsbP_3	Phosphoserine phosphatase RsbU
rsbU_1	Phosphoserine phosphatase RsbU
rsbU_10	Phosphoserine phosphatase RsbU
rsbU_11	Phosphoserine phosphatase RsbU
rsbU_16	Phosphoserine phosphatase RsbU
rsbV_1	Anti-sigma-B factor antagonist
rsbV_11	Anti-sigma-B factor antagonist
rsbV_3	Anti-sigma-B factor antagonist
rsbV_7	Anti-sigma-B factor antagonist
rsbV_8	Anti-sigma-B factor antagonist
rsbW_1	Serine-protein kinase RsbW
rsbW_2	Serine-protein kinase RsbW
rsfB	Anti-sigma-F factor antagonist RsfB
rsfS	Ribosomal silencing factor RsfS
rsgA_1	Small ribosomal subunit biogenesis GTPase RsgA
rsmC	Ribosomal RNA small subunit methyltransferase C
rsmE	Ribosomal RNA small subunit methyltransferase E
rsmI	Ribosomal RNA small subunit methyltransferase I
rtcB	RNA-splicing ligase RtcB
rutA	Pyrimidine monooxygenase RutA
rutE	putative malonic semialdehyde reductase RutE
rutR_3	HTH-type transcriptional regulator RutR
ruvA	Holliday junction ATP-dependent DNA helicase RuvA
ruvB	Holliday junction ATP-dependent DNA helicase RuvB
ruvC	Crossover junction endodeoxyribonuclease RuvC
sbcC	Nuclease SbcCD subunit C
sbcD	Nuclease SbcCD subunit D
sbnA_1	putative siderophore biosynthesis protein SbnA
sbnA_2	putative siderophore biosynthesis protein SbnA
sbnA_5	putative siderophore biosynthesis protein SbnA
scoF_4	Cold shock protein ScoF
scpA_3	Methylmalonyl-CoA mutase
scpD	Zinc carboxypeptidase
sdaA	L-serine dehydratase 1
sdhA_1	Succinate dehydrogenase flavoprotein subunit
sdhB	Succinate dehydrogenase iron-sulfur subunit
sdhC	Succinate dehydrogenase 2 membrane subunit SdhC
secE	Protein translocase subunit SecE
secY	Protein translocase subunit SecY
senX3	Signal-transduction histidine kinase senX3
sepF_3	Cell division protein SepF
serA	D-3-phosphoglycerate dehydrogenase
serB1	Phosphoserine phosphatase SerB1
serC_2	Phosphoserine aminotransferase
sglT	Sodium/glucose cotransporter
shc_2	Squalene--hopene cyclase
sigA	RNA polymerase sigma factor SigA
sigD_3	RNA polymerase sigma-D factor
sigE_2	RNA polymerase sigma-E factor
sigE_4	ECF RNA polymerase sigma factor SigE
sigE_5	RNA polymerase sigma-E factor
sigF_1	RNA polymerase sigma factor SigF
sigF_12	RNA polymerase sigma factor SigF
sigF_9	RNA polymerase sigma factor SigF
sigJ_1	ECF RNA polymerase sigma factor SigJ
sigJ_2	ECF RNA polymerase sigma factor SigJ
sigK_2	hypothetical protein
sigR	ECF RNA polymerase sigma factor SigR
sigX	ECF RNA polymerase sigma factor SigX
sir	Sulfite reductase [ferredoxin]
slyA_1	hypothetical protein
slyA_2	hypothetical protein
smc_3	Chromosome partition protein Smc
smc_5	Chromosome partition protein Smc
sodF1	Superoxide dismutase [Fe-Zn] 1
sodN	Superoxide dismutase [Ni]
soxA_2	Monomeric sarcosine oxidase
soxR_2	Redox-sensitive transcriptional activator SoxR
speA	Arginine decarboxylase
speE_1	Polyamine aminopropyltransferase
speE_3	Polyamine aminopropyltransferase
speE_4	Polyamine aminopropyltransferase
speG_3	Spermidine N(1)-acetyltransferase
spoVK_1	Stage V sporulation protein K
sprT_1	Trypsin
spsI_1	Bifunctional IPC transferase and DIPP synthase
spsI_2	Bifunctional IPC transferase and DIPP synthase
spuE	Spermidine-binding periplasmic protein SpuE
srlR_1	Glucitol operon repressor
srlR_3	Glucitol operon repressor
ssgB_1	Sporulation-specific cell division protein SsgB
ssgB_3	Sporulation-specific cell division protein SsgB
ssuA_3	Putative aliphatic sulfonates-binding protein
ssuC_4	Putative aliphatic sulfonates transport permease protein SsuC
ssuE_1	FMN reductase (NADPH)
stkP_2	Serine/threonine-protein kinase StkP
stp_1	Multidrug resistance protein Stp
stp_10	Multidrug resistance protein Stp
stp_9	Multidrug resistance protein Stp
strE_1	dTDP-glucose
strE_3	dTDP-glucose
strE_5	dTDP-glucose
strL	dTDP-4-dehydrorhamnose reductase
sucD_2	Succinate--CoA ligase [ADP-forming] subunit alpha
sufS_1	Cysteine desulfurase
sugA_2	Trehalose transport system permease protein SugA
sugB_1	Trehalose transport system permease protein SugB
sugB_2	Trehalose transport system permease protein SugB
sugB_3	Trehalose transport system permease protein SugB
sugC	Trehalose import ATP-binding protein SugC
sugE_1	Quaternary ammonium compound-resistance protein SugE
sugE_2	Quaternary ammonium compound-resistance protein SugE
suhB_4	Inositol-1-monophosphatase
sumT	Uroporphyrinogen-III C-methyltransferase
surA	hypothetical protein
sutR_1	HTH-type transcriptional regulator SutR
sutR_4	HTH-type transcriptional regulator SutR
tag	DNA-3-methyladenine glycosylase 1
tagG_1	Teichoic acid translocation permease protein TagG
tagH_1	Teichoic acids export ATP-binding protein TagH
tal_1	dTDP-6-deoxy-L-talose 4-dehydrogenase (NAD(P)(+))
tam_1	Trans-aconitate 2-methyltransferase
tam_6	putative trans-aconitate 2-methyltransferase
tap_1	Tripeptidyl aminopeptidase
tatD	putative metal-dependent hydrolase TatD
tcrA_3	Transcriptional regulatory protein TcrA
tcrA_5	Transcriptional regulatory protein TcrA
tdcB_2	L-threonine ammonia-lyase
tdk	Thymidine kinase
tesB_2	Acyl-CoA thioesterase 2
tetR_2	Tetracycline repressor protein class D
thiB	Thiamine-binding periplasmic protein
thiD	Hydroxymethylpyrimidine/phosphomethylpyrimidine kinase
thiL	Thiamine-monophosphate kinase
thrB	Homoserine kinase
thrC_1	Threonine synthase
thrS_2	Threonine--tRNA ligase
thyX	Flavin-dependent thymidylate synthase
tig	Trigger factor
tlyC_1	Hemolysin C
tmpC	Membrane lipoprotein TmpC
tmrB_1	Tunicamycin resistance protein
tmrB_2	Tunicamycin resistance protein
tolB_1	Protein TolB
tolB_4	Protein TolB
topA	DNA topoisomerase 1
tqsA	AI-2 transport protein TqsA
treS	Trehalose synthase/amylase TreS
trkA_1	Trk system potassium uptake protein TrkA
trmD	tRNA (guanine-N(1)-)-methyltransferase
trmI	tRNA (adenine(58)-N(1))-methyltransferase TrmI
trpS_1	Tryptophan--tRNA ligase
truA	tRNA pseudouridine synthase A
truB	tRNA pseudouridine synthase B
trxA_2	Thioredoxin
tsaB	tRNA threonylcarbamoyladenosine biosynthesis protein TsaB
tsaD_1	tRNA N6-adenosine threonylcarbamoyltransferase
tsaE	tRNA threonylcarbamoyladenosine biosynthesis protein TsaE
tsf	Elongation factor Ts
ttgW_3	putative HTH-type transcriptional regulator TtgW
tuf_2	Elongation factor Tu
tufA	Elongation factor Tu
tylCV	Demethyllactenocin mycarosyltransferase
tyrA_2	Prephenate dehydrogenase
ubiB_2	putative protein kinase UbiB
ubiD	3-octaprenyl-4-hydroxybenzoate carboxy-lyase
ubiX	Flavin prenyltransferase UbiX
uctC	Acetyl-CoA:oxalate CoA-transferase
ulaG	putative L-ascorbate-6-phosphate lactonase UlaG
ung_1	Uracil-DNA glycosylase
uppP	Undecaprenyl-diphosphatase
ureA	Urease subunit gamma
ureB	Urease subunit beta
ureC	Urease subunit alpha
uup	ABC transporter ATP-binding protein uup
uvrD1_1	ATP-dependent DNA helicase UvrD1
uvrD2	ATP-dependent DNA helicase UvrD2
viuB_1	Vibriobactin utilization protein ViuB
vraR_2	Response regulator protein VraR
wecA	Decaprenyl-phosphate N-acetylglucosaminephosphotransferase
wecD	dTDP-fucosamine acetyltransferase
whiB1_1	Transcriptional regulator WhiB1
whiB1_3	Transcriptional regulator WhiB1
whiB4	Transcriptional regulator WhiB4
whiB_6	Transcriptional regulator WhiB
whiB7	putative transcriptional regulator WhiB7
whiD_1	Transcriptional regulator WhiD
xfp	Xylulose-5-phosphate/fructose-6-phosphate phosphoketolase
xseA	Exodeoxyribonuclease 7 large subunit
xylC	Benzaldehyde dehydrogenase [NAD(+)]
xylF_2	D-xylose-binding periplasmic protein
xylH_2	Xylose transport system permease protein XylH
yabJ_1	2-iminobutanoate/2-iminopropanoate deaminase
yabJ_2	2-iminobutanoate/2-iminopropanoate deaminase
yabJ_5	2-iminobutanoate/2-iminopropanoate deaminase
yagE	putative 2-keto-3-deoxy-galactonate aldolase YagE
yagS_1	Putative xanthine dehydrogenase YagS FAD-binding subunit
yagT_1	Putative xanthine dehydrogenase YagT iron-sulfur-binding subunit
ybdZ_2	Enterobactin biosynthesis protein YbdZ
ybeY	Endoribonuclease YbeY
ybiT_5	putative ABC transporter ATP-binding protein YbiT
yccF	Inner membrane protein YccF
yceC_2	Stress response protein SCP2
yceD_1	General stress protein 16U
yceD_8	General stress protein 16U
yceD_9	General stress protein 16U
ychF	Ribosome-binding ATPase YchF
yciC_3	Putative metal chaperone YciC
ycjO_1	Inner membrane ABC transporter permease protein YcjO
ycjO_3	Inner membrane ABC transporter permease protein YcjO
ycjP_1	Inner membrane ABC transporter permease protein YcjP
ycjP_4	Inner membrane ABC transporter permease protein YcjP
yclQ	putative ABC transporter solute-binding protein YclQ
ydaF_1	Putative ribosomal N-acetyltransferase YdaF
ydaF_3	Putative ribosomal N-acetyltransferase YdaF
ydcO	Inner membrane protein YdcO
ydcV	Inner membrane ABC transporter permease protein YdcV
ydfJ_2	Membrane protein YdfJ
ydhP_4	Inner membrane transport protein YdhP
ydjZ	TVP38/TMEM64 family inner membrane protein YdjZ
yecD_1	Isochorismatase family protein YecD
yecS_2	L-cystine transport system permease protein YecS
yfhA	putative siderophore transport system permease protein YfhA
yfiY_2	putative siderophore-binding lipoprotein YfiY
yfiY_4	putative siderophore-binding lipoprotein YfiY
yfmJ_2	Putative NADP-dependent oxidoreductase YfmJ
yfmT	Putative aldehyde dehydrogenase YfmT
ygbN	Inner membrane permease YgbN
yghA	putative oxidoreductase YghA
ygiC	Putative acid--amine ligase YgiC
ygiN	putative quinol monooxygenase YgiN
yhaU	K(+)/H(+) antiporter YhaU
yhcR_1	Endonuclease YhcR
yhcR_2	Endonuclease YhcR
yhdG_1	putative amino acid permease YhdG
yhdG_3	putative amino acid permease YhdG
yhdG_6	putative amino acid permease YhdG
yhdG_8	putative amino acid permease YhdG
yhdN_12	General stress protein 69
yhdN_5	General stress protein 69
yhdN_6	General stress protein 69
yhdN_7	General stress protein 69
yhdN_8	General stress protein 69
yieH	6-phosphogluconate phosphatase
yigZ	IMPACT family member YigZ
yjcG	Putative phosphoesterase YjcG
ykfC	Gamma-D-glutamyl-L-lysine endopeptidase
ynfM	Inner membrane transport protein YnfM
yngG	Hydroxymethylglutaryl-CoA lyase YngG
yodF	putative symporter YodF
yofA	HTH-type transcriptional regulator YofA
ypdF	Aminopeptidase YpdF
yqjI_1	Transcriptional regulator YqjI
yqjI_2	Transcriptional regulator YqjI
yteT	Putative oxidoreductase YteT
yvdP	putative FAD-linked oxidoreductase YvdP
yveA_1	Aspartate-proton symporter
yveA_2	Aspartate-proton symporter
yveA_3	Aspartate-proton symporter
yvoA_1	HTH-type transcriptional repressor YvoA
ywle	Protein-arginine-phosphatase
ywtF_5	Putative transcriptional regulator YwtF
ywtF_7	Putative transcriptional regulator YwtF
yxdL_2	ABC transporter ATP-binding protein YxdL
yxeP_2	putative hydrolase YxeP
yxeP_4	putative hydrolase YxeP
yxlF_4	putative ABC transporter ATP-binding protein YxlF
yycB_3	putative transporter YycB
zitB	Zinc transporter ZitB
zntR_2	HTH-type transcriptional regulator ZntR
znuB	High-affinity zinc uptake system membrane protein ZnuB
zur_1	Zinc uptake regulation protein
