# Supplementary material for: Within-Species Genomic Variation and Variable Patterns of Recombination in the Tetracycline Producer Streptomyces rimosus
Source: Front Microbiol. 2019 Mar 21;10:552. doi: 10.3389/fmicb.2019.00552 (PMC6437091; doi:10.3389/fmicb.2019.00552)
Supplement: TABLE S4 — ANI values (%) for each pairwise genome comparison in Figure 1E. [file Table_4.XLSX]

## Sheet: Sheet1
Strain	NRRL WC-3560	NRRL B-2660	NRRL WC-3904	NRRL WC-3930	NRRL WC-3929	NRRL WC-3869	NRRL WC-3927	NRRL WC-3924	NRRL WC-3896	NRRL B-16073	NRRL WC-3874	NRRL WC-3875	NRRL WC-3882	NRRL WC-3873	NRRL WC-3877	NRRL B-8076	NRRL WC-3876	NRRL B-2661	NRRL ISP-5260	NRRL WC-3898	NRRL WC-3897	NRRL WC-3899	NRRL WC-3909	NRRL WC-3900	NRRL WC-3880	NRRL WC-3558	NRRL WC-3925	NRRL B-2626	R6-500	R6-500MV9-R8	R6-500MV9	ATCC 10970
NRRL WC-3560	100	99.9887	94.0122	96.5713	96.5454	96.5413	96.3974	96.5822	96.4912	96.5581	96.573	96.5939	96.5726	96.5672	96.5155	96.5862	96.5792	96.6023	96.6325	96.5881	96.563	96.5878	96.5744	96.6029	96.5096	96.6177	96.6519	96.5944	96.6278	96.5753	96.5993	96.4657
NRRL B-2660	99.9815	100	94.0177	96.5737	96.5425	96.5601	96.4631	96.5407	96.4687	96.5176	96.5317	96.6031	96.5661	96.5904	96.4915	96.5516	96.584	96.6184	96.5957	96.5857	96.5832	96.5968	96.6125	96.613	96.473	96.6115	96.6162	96.615	96.5875	96.5559	96.6074	96.4466
NRRL WC-3904	93.9232	93.9087	100	93.8546	93.841	93.9724	93.7691	93.9171	93.861	93.9279	93.7902	93.8406	93.9209	93.8164	93.748	93.7512	93.8181	93.8029	93.8227	93.8472	93.8185	93.8141	93.9354	93.8777	93.7038	93.802	93.8257	93.8424	93.9148	93.9426	93.9798	93.7743
NRRL WC-3930	96.4849	96.5308	93.8827	100	99.9875	97.522	97.4114	97.581	97.2292	97.4193	97.3315	97.3555	97.2904	97.3172	97.2529	97.2602	97.3341	97.3369	97.3141	97.3135	97.328	97.3275	97.3463	97.2989	97.2784	97.3243	97.313	97.3185	97.3277	97.4415	97.4474	97.1634
NRRL WC-3929	96.4934	96.5069	93.8598	99.9939	100	97.5388	97.4654	97.651	97.2126	97.4405	97.2961	97.3112	97.3019	97.2718	97.243	97.2447	97.2483	97.3065	97.2886	97.2901	97.2972	97.2677	97.3259	97.3021	97.2204	97.3003	97.3197	97.2894	97.2812	97.4199	97.4507	97.1482
NRRL WC-3869	96.5269	96.4997	93.9686	97.5528	97.5737	100	98.4531	98.5429	97.71	97.8161	97.8602	97.799	97.7131	97.8198	97.7697	97.8135	97.7802	97.8409	97.8186	97.8123	97.806	97.85	97.8297	97.803	97.7414	97.8241	97.8422	97.8169	97.7414	97.9127	97.8775	97.6674
NRRL WC-3927	96.3899	96.5095	93.8943	97.4721	97.5094	98.5151	100	98.4519	97.6523	97.7588	97.6788	97.6756	97.6733	97.7191	97.6172	97.701	97.6599	97.7559	97.7605	97.6981	97.7084	97.6998	97.6916	97.7341	97.5852	97.7488	97.732	97.7456	97.6767	97.7691	97.7724	97.5796
NRRL WC-3924	96.4548	96.4568	93.8989	97.5594	97.6211	98.4829	98.4011	100	97.8573	97.8844	97.8363	97.8503	97.7732	97.8401	97.8048	97.8662	97.8415	97.8661	97.8701	97.8156	97.8303	97.8422	97.8625	97.8826	97.8073	97.8668	97.8283	97.8709	97.7915	97.9126	97.9424	97.737
NRRL WC-3896	96.4652	96.4691	93.8858	97.2771	97.2234	97.7666	97.5793	97.804	100	98.565	98.3153	98.3882	98.209	98.3835	98.2608	98.3009	98.3321	98.3412	98.3616	98.3679	98.3605	98.3655	98.4041	98.4006	98.2306	98.3498	98.339	98.3438	98.3321	98.45	98.4939	98.2504
NRRL B-16073	96.5015	96.4987	93.9499	97.4282	97.4333	97.8911	97.7289	97.9103	98.5163	100	98.5003	98.5551	98.4928	98.5231	98.5314	98.4876	98.4674	98.546	98.5415	98.5327	98.5402	98.5144	98.5823	98.5268	98.4988	98.5664	98.5271	98.5632	98.4769	98.5613	98.5417	98.3784
NRRL WC-3874	96.4882	96.5146	93.8573	97.3537	97.3174	97.7325	97.6432	97.8744	98.3059	98.5407	100	99.9598	99.925	99.9685	99.9084	99.8724	99.9206	99.9882	99.9931	99.9657	99.9774	99.9623	99.9429	99.9557	99.9479	99.9954	99.973	99.9932	99.8919	99.8393	99.8777	99.8852
NRRL WC-3875	96.5449	96.572	93.8887	97.2631	97.2484	97.8041	97.6672	97.8712	98.3475	98.5084	99.9317	100	99.9308	99.9834	99.9556	99.9378	99.9481	99.9919	99.991	99.9835	99.9897	99.9788	99.9745	99.973	99.9769	99.9889	99.9833	99.9906	99.892	99.8486	99.9416	99.8916
NRRL WC-3882	96.6113	96.651	93.981	97.3264	97.3284	97.7857	97.5784	97.8251	98.3028	98.4565	99.9359	99.9695	100	99.9625	99.9036	99.8972	99.9009	99.9883	99.9875	99.96	99.9779	99.9647	99.9627	99.9428	99.94	99.9921	99.9534	99.9899	99.9307	99.8763	99.9447	99.8843
NRRL WC-3873	96.6067	96.5861	93.8386	97.2839	97.2795	97.8375	97.6334	97.8943	98.3547	98.5157	99.9335	99.9775	99.9446	100	99.9589	99.9272	99.9283	99.9898	99.9919	99.9877	99.9931	99.9874	99.9574	99.9891	99.9779	99.992	99.9868	99.9908	99.8821	99.8132	99.8969	99.8972
NRRL WC-3877	96.4679	96.4827	93.8466	97.2895	97.2573	97.77	97.5568	97.8383	98.2179	98.4895	99.9168	99.9639	99.8819	99.9524	100	99.9773	99.9119	99.9905	99.9939	99.9597	99.9706	99.9643	99.9073	99.9549	99.9894	99.9925	99.974	99.9902	99.8767	99.7422	99.8526	99.8985
NRRL B-8076	96.4841	96.519	93.8924	97.2998	97.3017	97.7599	97.6316	97.8541	98.1977	98.4475	99.927	99.9549	99.8646	99.9607	99.9881	100	99.9372	99.9886	99.9904	99.9581	99.9753	99.9659	99.8972	99.9582	99.9798	99.9931	99.975	99.9879	99.8863	99.7332	99.8421	99.8747
NRRL WC-3876	96.5683	96.6005	93.949	97.3426	97.3336	97.7608	97.6729	97.8847	98.2795	98.4759	99.9302	99.9622	99.8688	99.9532	99.9334	99.9467	100	99.9858	99.9898	99.954	99.9656	99.9636	99.8755	99.9652	99.8488	99.9884	99.9489	99.9896	99.887	99.8167	99.9063	99.8912
NRRL B-2661	96.5634	96.5178	93.8599	97.3155	97.275	97.7854	97.6647	97.8959	98.3248	98.514	99.923	99.9663	99.9617	99.9644	99.9662	99.9739	99.9702	100	99.9934	99.9725	99.9751	99.9792	99.9495	99.9817	99.9818	99.9928	99.9915	99.9941	99.9071	99.8466	99.901	99.889
NRRL ISP-5260	96.5463	96.5282	93.8739	97.3224	97.2777	97.8007	97.6916	97.8725	98.3294	98.5123	99.93	99.9693	99.9525	99.958	99.9741	99.9736	99.965	99.9878	100	99.9618	99.9749	99.9685	99.9561	99.9684	99.979	99.9919	99.9799	99.9852	99.9054	99.8722	99.9501	99.898
NRRL WC-3898	96.6193	96.5843	93.9016	97.2673	97.2586	97.8405	97.6826	97.8796	98.3541	98.5221	99.9193	99.9639	99.9003	99.9866	99.9547	99.9777	99.9239	99.9921	99.993	100	99.9903	99.9748	99.9763	99.9837	99.9777	99.9927	99.9931	99.9928	99.8859	99.8256	99.916	99.8951
NRRL WC-3897	96.5808	96.5658	93.8673	97.3005	97.2905	97.8379	97.5973	97.8772	98.3479	98.518	99.9272	99.975	99.9556	99.9798	99.9714	99.962	99.9379	99.9911	99.9933	99.9833	100	99.9894	99.9635	99.9843	99.9788	99.9929	99.9935	99.9925	99.8849	99.8489	99.9167	99.9063
NRRL WC-3899	96.6219	96.5614	93.8366	97.3057	97.2835	97.8404	97.6455	97.8653	98.3548	98.5015	99.9281	99.9879	99.9593	99.9789	99.9671	99.9574	99.9616	99.9922	99.992	99.9822	99.9902	100	99.9672	99.9826	99.9695	99.9939	99.9792	99.9937	99.9162	99.8449	99.947	99.8964
NRRL WC-3909	96.6252	96.6199	93.9244	97.3648	97.3533	97.8349	97.6351	97.8985	98.3806	98.5482	99.9323	99.9839	99.9369	99.9738	99.9486	99.9141	99.867	99.9863	99.9926	99.9728	99.9814	99.9549	100	99.9739	99.9363	99.9925	99.9899	99.9875	99.9108	99.8557	99.9535	99.8861
NRRL WC-3900	96.5602	96.5909	93.8756	97.3389	97.2978	97.7921	97.647	97.8932	98.354	98.5341	99.931	99.9763	99.9211	99.9735	99.9492	99.9749	99.972	99.9934	99.9918	99.9757	99.981	99.9716	99.9552	100	99.9681	99.9943	99.9923	99.9941	99.9122	99.8632	99.9033	99.8951
NRRL WC-3880	96.4657	96.469	93.7951	97.3205	97.2951	97.8029	97.5564	97.8699	98.2522	98.4426	99.9319	99.9718	99.8829	99.9673	99.9772	99.974	99.8925	99.9887	99.992	99.9703	99.9753	99.9731	99.9082	99.9666	100	99.9914	99.9659	99.9891	99.8498	99.8059	99.8737	99.8875
NRRL WC-3558	96.569	96.5667	93.8434	97.3037	97.2867	97.784	97.6675	97.8771	98.3171	98.5055	99.9203	99.9632	99.9593	99.9612	99.977	99.9542	99.9665	99.9906	99.9917	99.9643	99.9751	99.9732	99.9488	99.9717	99.9726	100	99.9924	99.9955	99.908	99.853	99.9404	99.8933
NRRL WC-3925	96.5689	96.574	93.8789	97.3561	97.3079	97.8388	97.6433	97.8868	98.2901	98.5038	99.9231	99.9594	99.9209	99.9627	99.9867	99.9645	99.9274	99.987	99.9888	99.9658	99.9791	99.9518	99.9491	99.9778	99.9825	99.9911	100	99.9889	99.8542	99.8085	99.8926	99.9
NRRL B-2626	96.5386	96.5385	93.8395	97.3092	97.2898	97.8251	97.6789	97.8678	98.3428	98.5287	99.9197	99.9699	99.9704	99.9633	99.9755	99.975	99.9615	99.9931	99.9923	99.9641	99.9779	99.9709	99.9541	99.9849	99.9723	99.9954	99.9863	100	99.904	99.8635	99.9337	99.8984
R6-500	96.5919	96.588	94.0251	97.3515	97.3421	97.7933	97.6942	97.8341	98.3314	98.5536	99.905	99.9293	99.9229	99.9143	99.8754	99.8667	99.9163	99.9456	99.9514	99.9204	99.9375	99.9262	99.9154	99.9132	99.8866	99.9486	99.9134	99.9531	100	99.8139	99.9275	99.8658
R6-500MV9-R8	96.6756	96.6197	94.1454	97.5166	97.5342	97.9899	97.7984	97.9426	98.5378	98.6602	99.8765	99.9057	99.8715	99.8751	99.8181	99.8033	99.8415	99.9125	99.9246	99.8943	99.8851	99.8972	99.9014	99.8574	99.8351	99.9246	99.887	99.924	99.8712	100	99.9108	99.7988
R6-500MV9	96.6555	96.7216	94.1451	97.5044	97.4852	97.9372	97.7896	97.9587	98.4672	98.6308	99.9133	99.9526	99.9424	99.9277	99.8367	99.8817	99.9183	99.9633	99.9687	99.9309	99.9454	99.9351	99.9466	99.9368	99.8797	99.9716	99.9081	99.9612	99.9095	99.8637	100	99.8411
ATCC 10970	96.4853	96.5162	93.8032	97.1896	97.1929	97.7039	97.5337	97.8025	98.2573	98.4398	99.9213	99.9486	99.8869	99.938	99.92	99.9148	99.8903	99.9751	99.9765	99.9532	99.9536	99.9351	99.9122	99.9481	99.8891	99.9802	99.9649	99.9759	99.8836	99.74	99.8418	100
