# Supplementary material for: Within-Species Genomic Variation and Variable Patterns of Recombination in the Tetracycline Producer Streptomyces rimosus
Source: Front Microbiol. 2019 Mar 21;10:552. doi: 10.3389/fmicb.2019.00552 (PMC6437091; doi:10.3389/fmicb.2019.00552)
Supplement: TABLE S5 — List of genes in the oxytetracycline BGC used in Figure 2B. Sequences were obtained from DoBISCUIT (Database of BIoSynthesis cluster CUrated and InTegrated) (Ichikawa et al., 2013). [file Table_5.XLSX]

## Sheet: Supp_Table_S5_OxytetracyclineBG
ORF ID	start	stop	direction	Type	Product	Original product	synonym (product)	Gene name	original gene name	synonym (gene)	Category	Location
Oxtet_00010	134	625	+	CDS	MarR family transcriptional repressor	OxyTA1		oxyTA1	oxyTA1	otrR	4.1 transcriptional regulator	134..625
Oxtet_00020	770	2047	+	CDS	polyketide synthase beta-ketoacyl synthase subunit	OxyA		oxyA	oxyA	otcY1-1	1.1 PKS	770..2047
Oxtet_00030	2044	3312	+	CDS	polyketide synthase chain length factor subunit	OxyB		oxyB	oxyB	otcY1-2	1.1 PKS	2044..3312
Oxtet_00040	3388	3675	+	CDS	polyketide synthase acyl carrier protein subunit	OxyC		oxyC	oxyC	otcY1-3	1.1 PKS	3388..3675
Oxtet_00050	3686	5524	+	CDS	amide synthetase	OxyD		oxyD	oxyD	otcY1-4	2.2 modification addition of starter unit	3686..5524
Oxtet_00060	5521	6777	+	CDS		OxyE	C-4 hydroxylase	oxyE	oxyE	otcY1-5	3.1 modification hydroxylation	5521..6777
Oxtet_00070	7846	6809	-	CDS	C-6 C-methyltransferase	OxyF		oxyF	oxyF	otcY2-5	3.2 modification methylation	complement(6809..7846)
Oxtet_00080	9833	7899	-	CDS	putative ligase/putative oxidoreductase	OxyG		oxyH/oxyG	oxyG	otcY2-3/otcY2-4	5.1 general function	complement(7899..9833)
Oxtet_00090	10324	9872	-	CDS	hypothetical protein	OxyI		oxyI	oxyI	otcY2-2	5.4 hypothetical protein	complement(9872..10324)
Oxtet_00100	10593	11384	+	CDS	polyketide C-9 ketoreductase	OxyJ		oxyJ	oxyJ	otcY2-1	3.3 modification reduction	10593..11384
Oxtet_00110	11443	12396	+	CDS	cyclase/dehydratase	OxyK		oxyK	oxyK	otcD1	3.4 other modification	11443..12396
Oxtet_00120	12386	14059	+	CDS	C-4/C-12a hydroxylase	OxyL		oxyL	oxyL	otcD2	3.1 modification hydroxylation	12386..14059
Oxtet_00130	14077	14835	+	CDS	putative oxidoreductase	OxyM		oxyM	oxyM	otcD3	5.1 general function	14077..14835
Oxtet_00140	14855	15628	+	CDS	cyclase	OxyN		oxyN	oxyN	otcD4	3.4 other modification	14855..15628
Oxtet_00150	15734	16795	+	CDS	hypothetical protein	OxyO		oxyO	oxyO	otcD5	5.4 hypothetical protein	15734..16795
Oxtet_00160	17835	16813	-	CDS	acyl-ACP thioesterase	OxyP		oxyP	oxyP	otcX3	1.4 Other	complement(16813..17835)
Oxtet_00170	18911	17832	-	CDS	C-4 aminotransferase	OxyQ		oxyQ	oxyQ	otcX2	3.4 other modification	complement(17832..18911)
Oxtet_00180	19336	18908	-	CDS	pyridoxamine 5'-phosphate oxidase-like FMN-binding domain protein	OxyR		oxyR	oxyR	otcX1	5.2 function unknown	complement(18908..19336)
Oxtet_00190	19492	21003	+	CDS	putative C-6 hydroxylase	OxyS		oxyS	oxyS	otcC	3.1 modification hydroxylation	19492..21003
Oxtet_00200	21064	22098	+	CDS	SAM-dependent N,N-dimethyltransferase	OxyT		oxyT	oxyT	otcZ	3.2 modification methylation	21064..22098
Oxtet_00210	22257	24248	+	CDS	putative oxytetracycline resistance protein			otrA			4.4 resistance	22257..24248
