# Supplementary material for: Within-Species Genomic Variation and Variable Patterns of Recombination in the Tetracycline Producer Streptomyces rimosus
Source: Front Microbiol. 2019 Mar 21;10:552. doi: 10.3389/fmicb.2019.00552 (PMC6437091; doi:10.3389/fmicb.2019.00552)
Supplement: TABLE S6 — List of genes in the rimocidin BGC used in Figure 2B. Sequences were obtained from DoBISCUIT (Database of BIoSynthesis cluster CUrated and InTegrated) (Ichikawa et al., 2013). [file Table_6.XLSX]

## Sheet: Supp_Table_S6_RimocidinBGC
ORF ID	start	stop	dir	Type	Product	Original product	synonym (product)	Gene name	original gene name	synonym (gene)	Category	Location
Rimoc_00010	2	1897	+	CDS	polyketide synthase(fragment)	RimB			rimB		1.1 PKS	2..1897
Rimoc_00020	3133	2006	-	CDS	hypothetical protein	RimC			rimC		5.4 hypothetical protein	complement(2006..3133)
Rimoc_00030	3375	5024	+	CDS	putative cholesterol oxidase	RimD			rimD		5.2 function unknown	3375..5024
Rimoc_00040	5254	6636	+	CDS	glycosyltransferase	RimE			rimE		2.3 modification addition of sugar moiety	5254..6636
Rimoc_00050	6690	7748	+	CDS	putative GDP-3-keto-6-deoxy-D-mannose C-3 aminotransferase	RimF			rimF		2.3 modification addition of sugar moiety	6690..7748
Rimoc_00060	7777	9039	+	CDS	cytochrome P450	RimG			rimG		3.3 modification reduction	7777..9039
Rimoc_00070	9125	9316	+	CDS	putative ferredoxin	RimH			rimH		4.5 electron carrier	9125..9316
Rimoc_00080	9397	14610	+	CDS	polyketide synthase	RimA			rimA		1.1 PKS	9397..14610
Rimoc_00090	16367	14688	-	CDS	putative transposase	ORF1			orf1		5.1 general function	complement(14688..16367)
Rimoc_00100	17843	16497	-	CDS	putative crotonyl-CoA reductase	RimJ			rimJ		2.1 modification addition of extender units	complement(16497..17843)
Rimoc_00110	18550	18149	-	CDS	putative acetyltransferase	RimK			rimK		5.1 general function	complement(18149..18550)
