# Supplementary material for: Within-Species Genomic Variation and Variable Patterns of Recombination in the Tetracycline Producer Streptomyces rimosus
Source: Front Microbiol. 2019 Mar 21;10:552. doi: 10.3389/fmicb.2019.00552 (PMC6437091; doi:10.3389/fmicb.2019.00552)
Supplement: TABLE S7 — BLAST results for individual genes in the oxytetracycline BGCs. Numbers represent the percentage sequence similarity to the query sequence. [file Table_7.XLSX]

## Sheet: Sheet1
Strain	MarR family transcriptional repressor (OxyTA1)	polyketide synthase beta-ketoacyl synthase subunit (OxyA)	polyketide synthase chain length factor subunit (OxyB)	polyketide synthase acyl carrier protein subunit (OxyC)	amide synthetase (OxyD)	(OxyE)	C-6 C-methyltransferase (OxyF)	putative ligase/putative oxidoreductase (OxyG)	hypothetical protein (OxyI)	polyketide C-9 ketoreductase (OxyJ)	cyclase/dehydratase (OxyK)	C-4/C-12a hydroxylase (OxyL)	putative oxidoreductase (OxyM)	cyclase (OxyN)	hypothetical protein (OxyO)	acyl-ACP thioesterase (OxyP)	C-4 aminotransferase (OxyQ)	pyridoxamine 5'-phosphate oxidase-like FMN-binding domain protein (OxyR)	putative C-6 hydroxylase (OxyS)	SAM-dependent N,N-dimethyltransferase (OxyT)	putative oxytetracycline resistance protein
NRRL B-2626	99.448	99.448	99.448	99.448	99.448	99.448	99.448	99.448	99.448	99.448	99.448	99.448	99.448	99.448	99.448	99.448	99.448	99.448	99.448	99.448	99.448
R6-500MV9-R8	0	0	0	0	72.558	0	0	0	0	0	0	0	0	0	0	0	0	0	0	0	0
NRRL WC-3560	96.991	96.991	96.991	96.991	96.991	96.991	96.991	96.991	96.991	96.991	96.991	96.991	96.991	96.991	96.991	96.991	96.991	96.991	96.991	96.991	96.991
NRRL WC-3874	99.448	99.448	99.448	99.448	99.448	99.448	99.448	99.448	99.448	99.448	99.448	99.448	99.448	99.448	99.448	99.448	99.448	99.448	99.448	99.448	99.448
R6-500MV9	0	0	0	0	72.558	0	0	0	0	0	0	0	0	0	0	0	0	0	0	0	0
NRRL WC-3873	99.448	99.448	99.448	99.448	99.448	99.448	99.448	99.448	99.448	99.448	99.448	99.448	99.448	99.448	99.448	99.448	99.448	99.448	99.448	99.448	99.448
NRRL WC-3927	98.094	98.094	98.094	98.094	98.094	98.094	98.094	98.094	98.094	98.094	98.094	98.094	98.094	98.094	98.094	98.094	98.094	98.094	98.094	98.094	98.094
NRRL WC-3930	97.743	97.743	97.743	97.743	97.743	97.743	97.743	97.743	97.743	97.743	97.743	97.743	97.743	97.743	97.743	97.743	97.743	97.743	97.743	97.743	97.743
NRRL B-8076	99.448	99.448	99.448	99.448	99.448	99.448	99.448	99.448	99.448	99.448	99.448	99.448	99.448	99.448	99.448	99.448	99.448	99.448	99.448	99.448	99.448
NRRL B-16073	98.796	98.796	98.796	98.796	98.796	98.796	98.796	98.796	98.796	98.796	98.796	98.796	98.796	98.796	98.796	98.796	98.796	98.796	98.796	98.796	98.796
NRRL WC-3900	99.448	99.448	99.448	99.448	99.448	99.448	99.448	99.448	99.448	99.448	99.448	99.448	99.448	99.448	99.448	99.448	99.448	99.448	99.448	99.448	99.448
R6-500	99.448	99.448	99.448	99.448	99.448	99.448	99.448	99.448	99.448	99.448	99.448	99.448	99.448	99.448	99.448	99.448	99.448	99.448	99.448	99.448	99.448
NRRL WC-3880	99.448	99.448	99.448	99.448	99.448	99.448	99.448	99.448	99.448	99.448	99.448	99.448	99.448	99.448	99.448	99.448	99.448	99.448	99.448	99.448	99.448
NRRL B-2661	99.448	99.448	99.448	99.448	99.448	99.448	99.448	99.448	99.448	99.448	99.448	99.448	99.448	99.448	99.448	99.448	99.448	99.448	99.448	99.448	99.448
NRRL WC-3869	97.894	97.894	97.894	97.894	97.894	97.894	97.894	97.894	97.894	97.894	97.894	97.894	97.894	97.894	97.894	97.894	97.894	97.894	97.894	97.894	97.894
NRRL WC-3897	99.448	99.448	99.448	99.448	99.448	99.448	99.448	99.448	99.448	99.448	99.448	99.448	99.448	99.448	99.448	99.448	99.448	99.448	99.448	99.448	99.448
NRRL B-2660	96.991	96.991	96.991	96.991	96.991	96.991	96.991	96.991	96.991	96.991	96.991	96.991	96.991	96.991	96.991	96.991	96.991	96.991	96.991	96.991	96.991
NRRL WC-3558	99.448	99.448	99.448	99.448	99.448	99.448	99.448	99.448	99.448	99.448	99.448	99.448	99.448	99.448	99.448	99.448	99.448	99.448	99.448	99.448	99.448
NRRL WC-3929	97.743	97.743	97.743	97.743	97.743	97.743	97.743	97.743	97.743	97.743	97.743	97.743	97.743	97.743	97.743	97.743	97.743	97.743	97.743	97.743	97.743
ATCC 10970	99.448	99.448	99.448	99.448	99.448	99.448	99.448	99.448	99.448	99.448	99.448	99.448	99.448	99.448	99.448	99.448	99.448	99.448	99.448	99.448	99.448
NRRL WC-3882	99.448	99.448	99.448	99.448	99.448	99.448	99.448	99.448	99.448	99.448	99.448	99.448	99.448	99.448	99.448	99.448	99.448	99.448	99.448	99.448	99.448
NRRL ISP-5260	99.448	99.448	99.448	99.448	99.448	99.448	99.448	99.448	99.448	99.448	99.448	99.448	99.448	99.448	99.448	99.448	99.448	99.448	99.448	99.448	99.448
NRRL WC-3925	99.448	99.448	99.448	99.448	99.448	99.448	99.448	99.448	99.448	99.448	99.448	99.448	99.448	99.448	99.448	99.448	99.448	99.448	99.448	99.448	99.448
NRRL WC-3896	98.696	98.696	98.696	98.696	98.696	98.696	98.696	98.696	98.696	98.696	98.696	98.696	98.696	98.696	98.696	98.696	98.696	98.696	98.696	98.696	98.696
NRRL WC-3877	99.448	99.448	99.448	99.448	99.448	99.448	99.448	99.448	99.448	99.448	99.448	99.448	99.448	99.448	99.448	99.448	99.448	99.448	99.448	99.448	99.448
NRRL WC-3904	95.035	95.035	95.035	95.035	95.035	95.035	95.035	95.035	95.035	95.035	95.035	95.035	95.035	95.035	95.035	95.035	95.035	95.035	95.035	95.035	95.035
NRRL WC-3909	99.448	99.448	99.448	99.448	99.448	99.448	99.448	99.448	99.448	99.448	99.448	99.448	99.448	99.448	99.448	99.448	99.448	99.448	99.448	99.448	99.448
NRRL WC-3876	99.448	99.448	99.448	99.448	99.448	99.448	99.448	99.448	99.448	99.448	99.448	99.448	99.448	99.448	99.448	99.448	99.448	99.448	99.448	99.448	99.448
NRRL WC-3898	99.448	99.448	99.448	99.448	99.448	99.448	99.448	99.448	99.448	99.448	99.448	99.448	99.448	99.448	99.448	99.448	99.448	99.448	99.448	99.448	99.448
NRRL WC-3899	99.448	99.448	99.448	99.448	99.448	99.448	99.448	99.448	99.448	99.448	99.448	99.448	99.448	99.448	99.448	99.448	99.448	99.448	99.448	99.448	99.448
NRRL WC-3924	97.944	97.944	97.944	97.944	97.944	97.944	97.944	97.944	97.944	97.944	97.944	97.944	97.944	97.944	97.944	97.944	97.944	97.944	97.944	97.944	97.944
NRRL WC-3875	99.448	99.448	99.448	99.448	99.448	99.448	99.448	99.448	99.448	99.448	99.448	99.448	99.448	99.448	99.448	99.448	99.448	99.448	99.448	99.448	99.448
