# Supplementary material for: Within-Species Genomic Variation and Variable Patterns of Recombination in the Tetracycline Producer Streptomyces rimosus
Source: Front Microbiol. 2019 Mar 21;10:552. doi: 10.3389/fmicb.2019.00552 (PMC6437091; doi:10.3389/fmicb.2019.00552)
Supplement: TABLE S8 — BLAST results for individual genes in the rimocidin BGC. Numbers represent the percentage sequence similarity to the query sequence. [file Table_8.XLSX]

## Sheet: Sheet1
Strain	polyketide synthase(fragment) (RimB)	hypothetical protein (RimC)	putative cholesterol oxidase (RimD)	glycosyltransferase (RimE)	putative GDP-3-keto-6-deoxy-D-mannose C-3 aminotransferase (RimF)	cytochrome P450 (RimG)	putative ferredoxin (RimH)	polyketide synthase (RimA)	putative transposase (ORF1)	putative crotonyl-CoA reductase (RimJ)	putative acetyltransferase (RimK)
NRRL B-2626	100	100	100	100	100	100	100	100	100	100	100
R6-500MV9-R8	100	100	100	100	100	100	100	100	0	100	100
NRRL WC-3560	96.766	96.766	96.766	96.766	96.766	96.766	96.766	96.766	0	96.766	96.766
NRRL WC-3874	100	100	100	100	100	100	100	100	100	100	100
R6-500MV9	100	100	100	100	100	100	100	100	100	100	100
NRRL WC-3873	100	100	100	100	100	100	100	100	100	100	100
NRRL WC-3927	98.01	98.01	98.01	98.01	98.01	98.01	98.01	98.01	0	98.01	98.01
NRRL WC-3930	98.01	98.01	98.01	98.01	98.01	98.01	98.01	98.01	0	98.01	98.01
NRRL B-8076	87.841	87.841	87.841	87.841	87.841	87.841	87.841	87.841	87.841	87.841	0
NRRL B-16073	98.507	98.507	98.507	98.507	98.507	98.507	98.507	98.507	0	98.507	98.507
NRRL WC-3900	100	100	100	100	100	100	100	100	100	100	100
R6-500	99.502	99.502	99.502	99.502	99.502	99.502	99.502	99.502	99.502	99.502	99.502
NRRL WC-3880	100	100	100	100	100	100	100	100	100	100	100
NRRL B-2661	100	100	100	100	100	100	100	100	100	100	100
NRRL WC-3869	98.259	98.259	98.259	98.259	98.259	98.259	98.259	98.259	0	98.259	98.259
NRRL WC-3897	100	100	100	100	100	100	100	100	100	100	100
NRRL B-2660	96.766	96.766	96.766	96.766	96.766	96.766	96.766	96.766	0	96.766	96.766
NRRL WC-3558	100	100	100	100	100	100	100	100	100	100	100
NRRL WC-3929	98.01	98.01	98.01	98.01	98.01	98.01	98.01	98.01	0	98.01	98.01
ATCC 10970	100	100	100	100	100	100	100	100	100	100	100
NRRL WC-3882	100	100	100	100	100	100	100	100	100	100	100
NRRL ISP-5260	100	100	100	100	100	100	100	100	100	100	100
NRRL WC-3925	87.841	87.841	87.841	87.841	87.841	87.841	87.841	87.841	87.841	87.841	0
NRRL WC-3896	98.756	98.756	98.756	98.756	98.756	98.756	98.756	98.756	0	98.756	98.756
NRRL WC-3877	100	100	100	100	100	100	100	100	100	100	100
NRRL WC-3904	89.552	89.552	89.552	89.552	89.552	89.552	89.552	89.552	89.552	89.552	89.552
NRRL WC-3909	100	100	100	100	100	100	100	100	100	100	100
NRRL WC-3876	100	100	100	100	100	100	100	100	100	100	100
NRRL WC-3898	100	100	100	100	100	100	100	100	100	100	100
NRRL WC-3899	100	100	100	100	100	100	100	100	100	100	100
NRRL WC-3924	97.512	97.512	97.512	97.512	97.512	97.512	97.512	97.512	0	97.512	97.512
NRRL WC-3875	100	100	100	100	100	100	100	100	100	100	100
