# Supplementary material for: Within-Species Genomic Variation and Variable Patterns of Recombination in the Tetracycline Producer Streptomyces rimosus
Source: Front Microbiol. 2019 Mar 21;10:552. doi: 10.3389/fmicb.2019.00552 (PMC6437091; doi:10.3389/fmicb.2019.00552)
Supplement: TABLE S9 — List of recombined genes inferred by fastGEAR. [file Table_9.XLSX]

## Sheet: functions_recombined_genes
Gene	Recent	Ancestral	Gene product
lgrB_9	15	1	Linear gramicidin synthase subunit B
tycC_6	12	0	Tyrocidine synthase 3
group_4510	10	0	hypothetical protein
efpA_3	4	6	putative MFS-type transporter EfpA
ygbN	9	0	Inner membrane permease YgbN
aftD	4	5	Alpha-(1->3)-arabinofuranosyltransferase
soxC_1	8	0	Dibenzothiophene desulfurization enzyme C
lgrB_5	5	3	Linear gramicidin synthase subunit B
group_1038	7	1	hypothetical protein
cobK	8	0	Precorrin-6A reductase
dhbF_14	8	0	Dimodular nonribosomal peptide synthase
moeA	7	0	Molybdopterin molybdenumtransferase
degU_1	7	0	Transcriptional regulatory protein DegU
group_1363	3	4	hypothetical protein
pucR_2	7	0	Purine catabolism regulatory protein
dag_2	7	0	N-acyl-D-glutamate deacylase
glnD	6	1	Bifunctional uridylyltransferase/uridylyl-removing enzyme
phnX	6	1	Phosphonoacetaldehyde hydrolase
group_486	6	1	hypothetical protein
kdpC	7	0	Potassium-transporting ATPase KdpC subunit
narK	7	0	Nitrate/nitrite transporter NarK
group_4	6	1	Linear gramicidin synthase subunit B
ssuD_1	7	0	Alkanesulfonate monooxygenase
ggt_2	7	0	Gamma-glutamyltranspeptidase
rsbU_6	6	0	Phosphoserine phosphatase RsbU
tldD	5	1	Metalloprotease TldD
fabF_6	6	0	3-oxoacyl-[acyl-carrier-protein] synthase 2
esaA	3	3	ESAT-6 secretion accessory factor EsaA
fepG_1	6	0	Ferric enterobactin transport system permease protein FepG
nylA	6	0	6-aminohexanoate-cyclic-dimer hydrolase
narY_1	6	0	Respiratory nitrate reductase 2 beta chain
group_1827	6	0	hypothetical protein
lgrD_10	4	2	Dimodular nonribosomal peptide synthase
group_2812	6	0	Endo-alpha-N-acetylgalactosaminidase
metG	6	0	Methionine--tRNA ligase
mnhD1	6	0	Na(+)/H(+) antiporter subunit D1
amaB	5	1	N-carbamoyl-L-amino acid hydrolase
accA1_1	6	0	Acetyl-/propionyl-coenzyme A carboxylase alpha chain
afsR_4	5	1	Regulatory protein AfsR
group_1498	2	4	Putative serine esterase
group_1520	6	0	hypothetical protein
gabR_1	6	0	HTH-type transcriptional regulatory protein GabR
egtB	6	0	Hercynine oxygenase
group_1848	4	2	hypothetical protein
dhbF_3	1	4	Dimodular nonribosomal peptide synthase
group_268	3	2	hypothetical protein
group_482	5	0	hypothetical protein
group_2651	5	0	Acyl-CoA dehydrogenase FadE27
bchI	4	1	Magnesium-chelatase 38 kDa subunit
group_100	4	1	Phenolphthiocerol synthesis polyketide synthase type I Pks15/1
group_4693	3	2	hypothetical protein
afsR_9	5	0	Regulatory protein AfsR
ispE	4	1	4-diphosphocytidyl-2-C-methyl-D-erythritol kinase
recF_1	5	0	DNA replication and repair protein RecF
pknD_2	4	1	Serine/threonine-protein kinase PknD
lgrB_6	4	1	Linear gramicidin synthase subunit B
rpoA	5	0	DNA-directed RNA polymerase subunit alpha
ribBA	5	0	Riboflavin biosynthesis protein RibBA
pcm_2	5	0	Protein-L-isoaspartate O-methyltransferase
murE	4	1	UDP-N-acetylmuramoyl-L-alanyl-D-glutamate--
group_850	4	1	hypothetical protein
tuf_2	5	0	Elongation factor Tu
group_2788	5	0	hypothetical protein
dapE_6	3	2	Succinyl-diaminopimelate desuccinylase
efpA_4	4	1	putative MFS-type transporter EfpA
group_2961	5	0	Bifunctional cytochrome P450/NADPH--P450 reductase
group_5180	5	0	hypothetical protein
ligB	5	0	DNA ligase B
group_740	5	0	hypothetical protein
group_455	5	0	Inner membrane ABC transporter permease protein YcjP
cpt	3	2	Carboxypeptidase T
group_6983	5	0	hypothetical protein
mngB	5	0	Mannosylglycerate hydrolase
ppsE_2	5	0	Phthiocerol synthesis polyketide synthase type I PpsE
group_251	4	1	Putative acyl-CoA dehydrogenase FadE17
argS_2	5	0	Arginine--tRNA ligase
group_975	5	0	hypothetical protein
group_1720	4	1	hypothetical protein
mviN_2	4	1	putative peptidoglycan biosynthesis protein MviN
tycC_7	4	1	Tyrocidine synthase 3
uacT_1	4	0	Uric acid transporter UacT
ileS	4	0	Isoleucine--tRNA ligase
group_2267	2	2	Multidrug efflux ATP-binding/permease protein
scpB	4	0	Segregation and condensation protein B
aguA_1	4	0	Agmatine deiminase
stp_5	4	0	Multidrug resistance protein Stp
group_3507	4	0	Putative HTH-type transcriptional regulator
group_4279	3	1	Non-hemolytic phospholipase C
group_2786	4	0	hypothetical protein
group_4741	4	0	hypothetical protein
prmC_2	3	1	hypothetical protein
oppF_5	2	2	putative ABC transporter ATP-binding protein
group_4562	4	0	hypothetical protein
purH	4	0	Bifunctional purine biosynthesis protein PurH
rip2	4	0	Putative zinc metalloprotease Rip2
typA	3	1	GTP-binding protein TypA/BipA
group_6774	4	0	NADH dehydrogenase-like protein
cusS_3	4	0	Sensor kinase CusS
barA_1	4	0	Signal transduction histidine-protein kinase BarA
group_234	4	0	hypothetical protein
group_506	3	1	hypothetical protein
group_2730	4	0	Dimodular nonribosomal peptide synthase
ilvG	3	1	Acetolactate synthase large subunit IlvG
lyx	3	1	L-xylulose/3-keto-L-gulonate kinase
group_433	2	2	hypothetical protein
group_9327	4	0	Linear gramicidin synthase subunit D
rne	1	3	Ribonuclease E
iolA	4	0	hypothetical protein
gcvT_1	4	0	Aminomethyltransferase
yfmJ_2	4	0	Putative NADP-dependent oxidoreductase YfmJ
ychF	3	1	Ribosome-binding ATPase YchF
dhbF_13	4	0	Dimodular nonribosomal peptide synthase
group_8284	4	0	Actinorhodin polyketide putative beta-ketoacyl synthase 1
group_466	3	1	hypothetical protein
group_459	3	1	hypothetical protein
bclA	4	0	Benzoate--CoA ligase
ccr	4	0	Crotonyl-CoA reductase
dnaE2	4	0	Error-prone DNA polymerase
alsT	1	3	Amino-acid carrier protein AlsT
bga	4	0	Beta-galactosidase
trpE	4	0	Anthranilate synthase component 1
mgtA_2	1	3	Magnesium-transporting ATPas
group_421	4	0	hypothetical protein
group_4079	4	0	hypothetical protein
group_5313	4	0	hypothetical protein
group_30	0	4	Narbonolide/10-deoxymethynolide synthase PikA
coaA_2	4	0	Pantothenate kinase
group_2774	4	0	hypothetical protein
tycC_4	2	2	Tyrocidine synthase 3
yesS_1	4	0	HTH-type transcriptional regulator YesS
pncB1	2	2	Nicotinate phosphoribosyltransferase pncB1
bepA_2	4	0	Beta-barrel assembly-enhancing protease
group_4485	4	0	hypothetical protein
sglT	4	0	Sodium/glucose cotransporter
glpK_2	4	0	Glycerol kinase
group_1862	4	0	hypothetical protein
pcm_14	3	1	Protein-L-isoaspartate O-methyltransferase
leuC_1	4	0	3-isopropylmalate dehydratase large subunit
group_1428	4	0	putative FAD-linked oxidoreductase
nprT	4	0	Thermostable neutral protease NprT
hprA_2	4	0	Hydroxypyruvate reductase
araR	4	0	Arabinose metabolism transcriptional repressor
group_613	4	0	Regulatory protein AfsR
group_610	3	1	hypothetical protein
nhaP	4	0	K(+)/H(+) antiporter NhaP
ybjJ_2	4	0	Inner membrane protein YbjJ
group_6484	4	0	putative aldehyde dehydrogenase
pknG_2	1	3	Serine/threonine-protein kinase PknG
dmg	4	0	Dimethylglycine oxidase
group_5132	4	0	Putative quercetin
group_143	4	0	hypothetical protein
hisS	4	0	Histidine--tRNA ligase
dnaX_1	2	2	DNA polymerase III subunit gamma/tau
tetR_10	4	0	Tetracycline repressor protein class E
group_4345	4	0	hypothetical protein
cutS	2	2	Carbon monoxide dehydrogenase small chain
group_4984	4	0	Putative O-methyltransferase
narX_4	4	0	Nitrate reductase-like protein NarX
lnt_1	4	0	Apolipoprotein N-acyltransferase
leuE_1	4	0	Leucine efflux protein
group_604	1	3	hypothetical protein
rapA_2	2	2	RNA polymerase-associated protein RapA
group_1755	4	0	hypothetical protein
cysM	4	0	O-phosphoserine sulfhydrylase
group_1068	3	1	hypothetical protein
nasD_2	4	0	Nitrite reductase [NAD(P)H]
cobIJ	2	2	Cobalamin biosynthesis protein CobIJ
puuP_1	4	0	Putrescine importer PuuP
lon2	4	0	Lon protease 2
group_4496	3	1	hypothetical protein
mmsB_2	4	0	putative 3-hydroxyisobutyrate dehydrogenase
msuD_1	4	0	Methanesulfonate monooxygenase
pksS_1	3	1	Polyketide biosynthesis cytochrome P450 PksS
Y2_aiiA	4	0	N-acyl homoserine lactonase
araQ_4	2	1	L-arabinose transport system permease protein AraQ
lacF_1	3	0	Lactose transport system permease protein LacF
group_609	3	0	hypothetical protein
group_638	1	2	hypothetical protein
cmtR	3	0	hypothetical protein
blh	3	0	Beta-lactamase hydrolase-like protein
lon_1	1	2	Lon protease
tycC_3	3	0	Tyrocidine synthase 3
znuA	3	0	High-affinity zinc uptake system binding-protein ZnuA
smc_5	1	2	Chromosome partition protein Smc
group_430	2	1	hypothetical protein
nagC_8	3	0	N-acetylglucosamine repressor
group_5963	3	0	hypothetical protein
glnE	3	0	Bifunctional glutamine synthetase adenylyltransferase/adenylyl-removing enzyme
ykuT	2	1	putative MscS family protein YkuT
group_1078	3	0	hypothetical protein
yhdG_6	3	0	putative amino acid permease YhdG
hyi_1	0	3	Hydroxypyruvate isomerase
group_6298	3	0	hypothetical protein
group_1540	3	0	HTH-type transcriptional regulatory protein GabR
group_4538	3	0	hypothetical protein
dhbF_6	2	1	Dimodular nonribosomal peptide synthase
recQ_1	2	1	ATP-dependent DNA helicase RecQ
cpdB	3	0	2',3'-cyclic-nucleotide 2'-phosphodiesterase/3'-nucleotidase
kdgK_3	3	0	2-dehydro-3-deoxygluconokinase
degS	3	0	Signal transduction histidine-protein kinase/phosphatase DegS
crtB_3	3	0	All-trans-phytoene synthase
fbpB	2	1	Diacylglycerol acyltransferase/mycolyltransferase Ag85B
group_2147	3	0	hypothetical protein
group_231	2	1	hypothetical protein
yceD_8	3	0	General stress protein 16U
ndhF	3	0	Nicotinate dehydrogenase FAD-subunit
iaaM	3	0	Tryptophan 2-monooxygenase
eis_2	3	0	N-acetyltransferase Eis
group_727	3	0	Sensor histidine kinase LiaS
yagS_2	3	0	Putative xanthine dehydrogenase YagS FAD-binding subunit
group_1210	2	1	hypothetical protein
pdtaS	3	0	putative sensor histidine kinase pdtaS
aknOx	3	0	Aclacinomycin-N/aclacinomycin-A oxidase
ddc_1	3	0	L-2,4-diaminobutyrate decarboxylase
lutR_1	3	0	HTH-type transcriptional regulator LutR
group_4824	1	2	Inner membrane transport protein YdhP
lysS	3	0	Lysine--tRNA ligase
yedA	2	1	hypothetical protein
gluP	3	0	Rhomboid protease GluP
treY	3	0	Maltooligosyl trehalose synthase
smtB_2	3	0	Succinyl-CoA--L-malate CoA-transferase beta subunit
glgX_2	2	1	Glycogen operon protein GlgX
bioB	3	0	Biotin synthase
group_1369	3	0	hypothetical protein
ydhP_1	3	0	Inner membrane transport protein YdhP
groL1	3	0	60 kDa chaperonin 1
pstI	2	1	Aqualysin-1
ybiT_5	3	0	putative ABC transporter ATP-binding protein YbiT
group_22025	3	0	hypothetical protein
ssuC_1	3	0	Putative aliphatic sulfonates transport permease protein SsuC
group_1058	0	3	hypothetical protein
garR_1	3	0	2-hydroxy-3-oxopropionate reductase
arlS_1	3	0	Signal transduction histidine-protein kinase ArlS
argR	3	0	Arginine repressor
group_2082	3	0	Cytochrome P450 105A3
group_22078	3	0	hypothetical protein
ydaP	3	0	Putative thiamine pyrophosphate-containing protein YdaP
group_1330	3	0	hypothetical protein
decR	3	0	DNA-binding transcriptional activator DecR
fls_2	2	1	Fervidolysin
desK_6	3	0	Sensor histidine kinase DesK
pheC	3	0	Cyclohexadienyl dehydratase
group_1175	2	1	hypothetical protein
group_5093	3	0	putative aminotransferase
tauD_2	3	0	Alpha-ketoglutarate-dependent taurine dioxygenase
paaK	2	1	Phenylacetate-coenzyme A ligase
yhdN_10	3	0	hypothetical protein
group_1481	3	0	hypothetical protein
linC_1	3	0	2,5-dichloro-2,5-cyclohexadiene-1,4-diol dehydrogenase
iolT	3	0	Major myo-inositol transporter IolT
msrA	3	0	Peptide methionine sulfoxide reductase MsrA
opuCC	3	0	Glycine betaine/carnitine/choline-binding protein OpuCC
group_3793	3	0	Putative coenzyme F420-dependent oxidoreductase
group_4632	3	0	Steroid C26-monooxygenase
dhbF_2	3	0	Dimodular nonribosomal peptide synthase
ccsB	2	1	Cytochrome c biogenesis protein CcsB
nolA_2	3	0	Nodulation protein NolA
cshA	3	0	ATP-dependent RNA helicase CshA
ddc_2	0	3	L-2,4-diaminobutyrate decarboxylase
group_3611	3	0	Tropinesterase
yflN	3	0	putative metallo-hydrolase YflN
fabG_10	3	0	3-oxoacyl-[acyl-carrier-protein] reductase FabG
lpqB	1	2	Lipoprotein LpqB
group_602	3	0	Xyloglucanase
gltB	1	2	Glutamate synthase [NADPH] large chain
lgrD_1	3	0	Linear gramicidin synthase subunit D
catJ	1	2	3-oxoadipate CoA-transferase subunit B
ydfJ_2	1	2	Membrane protein YdfJ
crp_3	3	0	Cyclic AMP receptor protein
group_1204	3	0	Antiseptic resistance protein
group_1331	2	1	hypothetical protein
bglB_2	3	0	Beta-glucosidase B
pspA_5	2	1	Phosphoserine phosphatase 1
mrdA	3	0	Peptidoglycan
nasC	2	1	Assimilatory nitrate reductase catalytic subunit
group_43	3	0	NAD(P)H dehydrogenase (quinone)
nanT	3	0	Putative sialic acid transporter
group_7443	3	0	hypothetical protein
group_182	2	1	Multidrug resistance protein Stp
opuCB_3	3	0	Glycine betaine/carnitine/choline transport system permease protein OpuCB
dhbF_9	1	2	Dimodular nonribosomal peptide synthase
group_820	1	2	Anaerobic sulfatase-maturating enzyme
group_507	1	2	hypothetical protein
hyi_2	0	3	Hydroxypyruvate isomerase
srfAA	2	1	Surfactin synthase subunit 1
benM_3	3	0	HTH-type transcriptional regulator BenM
group_5540	3	0	Aminodeoxyfutalosine deaminase
uvrA_2	1	2	UvrABC system protein A
gdhB_2	3	0	NAD-specific glutamate dehydrogenase
prkC_1	2	1	Serine/threonine-protein kinase PrkC
group_780	3	0	hypothetical protein
vatD	3	0	Streptogramin A acetyltransferase
gltX	3	0	Glutamate--tRNA ligase
group_600	2	1	Long-chain-fatty-acid--CoA ligase FadD13
araQ_1	2	1	L-arabinose transport system permease protein AraQ
group_1205	0	3	hypothetical protein
group_5944	3	0	hypothetical protein
group_1625	3	0	hypothetical protein
eno_1	3	0	Enolase
maoI	2	1	Histamine oxidase
spoVK_2	3	0	Stage V sporulation protein K
group_276	2	1	Linear gramicidin synthase subunit D
folK	3	0	2-amino-4-hydroxy-6-hydroxymethyldihydropteridine pyrophosphokinase
group_581	3	0	hypothetical protein
degP_1	1	2	Periplasmic serine endoprotease DegP
xylB_3	3	0	Xylulose kinase
gabR_2	1	2	HTH-type transcriptional regulatory protein GabR
fadK_1	2	1	Short-chain-fatty-acid--CoA ligase
bag	1	2	hypothetical protein
hypE	3	0	Hydrogenase expression/formation protein HypE
pucR_5	3	0	Purine catabolism regulatory protein
group_3771	3	0	Oligo-
narG_2	2	1	Nitrate reductase alpha subunit
gsiA_1	3	0	Glutathione import ATP-binding protein GsiA
kdpD_2	3	0	Sensor protein KdpD
group_3778	3	0	hypothetical protein
queC	3	0	7-cyano-7-deazaguanine synthase
group_2384	3	0	hypothetical protein
recD2_1	3	0	ATP-dependent RecD-like DNA helicase
cseC_5	3	0	Sensor protein CseC
rsbU_9	3	0	Phosphoserine phosphatase RsbU
xylF_2	3	0	D-xylose-binding periplasmic protein
ppsE_3	1	2	Phthiocerol synthesis polyketide synthase type I PpsE
fadB2_1	3	0	3-hydroxybutyryl-CoA dehydrogenase
group_1145	3	0	hypothetical protein
group_652	3	0	putative S-adenosylmethionine-dependent methyltransferase/MSMEI_2290
agaA_1	3	0	Alpha-galactosidase A
thrS_2	2	1	Threonine--tRNA ligase
tsaD_1	3	0	tRNA N6-adenosine threonylcarbamoyltransferase
group_4116	3	0	Putative HTH-type transcriptional regulator
aroK_2	3	0	hypothetical protein
group_1163	3	0	hypothetical protein
dcuS_3	2	1	Sensor histidine kinase DcuS
group_8622	3	0	hypothetical protein
group_2644	3	0	hypothetical protein
tig	3	0	Trigger factor
group_6305	3	0	DegV domain-containing protein
yceD_5	3	0	General stress protein 16U
group_5549	3	0	(+)-T-muurolol synthase
group_6738	3	0	putative ABC transporter ATP-binding protein
group_1691	3	0	hypothetical protein
lepB_3	3	0	Signal peptidase I
kdpB_2	0	3	Potassium-transporting ATPase ATP-binding subunit
mshB	3	0	1D-myo-inositol 2-acetamido-2-deoxy-alpha-D-glucopyranoside deacetylase
group_1707	2	1	hypothetical protein
group_577	2	1	hypothetical protein
lolD_1	2	1	Lipoprotein-releasing system ATP-binding protein LolD
mmsB_1	2	1	3-hydroxyisobutyrate dehydrogenase
hemE	2	1	Uroporphyrinogen decarboxylase
csd	3	0	putative cysteine desulfurase
miaB	3	0	tRNA-2-methylthio-N(6)-dimethylallyladenosine synthase
yueB	3	0	ESX secretion system protein YueB
group_4483	3	0	hypothetical protein
nmtR	3	0	HTH-type transcriptional regulator NmtR
gltC_5	3	0	HTH-type transcriptional regulator GltC
nth	1	2	Endonuclease III
group_1212	3	0	hypothetical protein
yfbT_2	3	0	Sugar phosphatase YfbT
group_2999	3	0	hypothetical protein
group_6078	3	0	putative fatty acid methyltransferase
group_2591	3	0	hypothetical protein
mftC	2	1	Putative mycofactocin radical SAM maturase MftC
mez	2	0	Putative malate oxidoreductase [NAD]
group_1595	2	0	putative HTH-type transcriptional regulator
sdaA	2	0	L-serine dehydratase 1
ettA_3	2	0	Energy-dependent translational throttle protein EttA
cysE	2	0	Serine acetyltransferase
infB	0	2	Translation initiation factor IF-2
rkpK	2	0	UDP-glucose 6-dehydrogenase
bglB_1	2	0	Thermostable beta-glucosidase B
group_4388	2	0	hypothetical protein
mcbR_3	2	0	HTH-type transcriptional regulator McbR
cobB_3	2	0	Hydrogenobyrinate
pld_1	2	0	Phospholipase D
hpgT	2	0	(S)-
rfbF	2	0	Glucose-1-phosphate cytidylyltransferase
group_1197	1	1	hypothetical protein
efeN	0	2	putative deferrochelatase/peroxidase EfeN
fecE_2	2	0	Fe(3+) dicitrate transport ATP-binding protein FecE
garR_2	2	0	2-hydroxy-3-oxopropionate reductase
group_822	2	0	hypothetical protein
nikMN	2	0	Fused nickel transport protein NikMN
nrdZ	1	1	Vitamin B12-dependent ribonucleoside-diphosphate reductase
group_2406	2	0	hypothetical protein
group_1152	1	1	hypothetical protein
group_839	0	2	Linear gramicidin synthase subunit D
dnaJ2	2	0	Chaperone protein DnaJ 2
eccC	2	0	ESX secretion system protein EccC
group_720	1	1	hypothetical protein
group_2137	2	0	Phosphorylated carbohydrates phosphatase
sigK_2	2	0	hypothetical protein
aspC_1	2	0	putative aspartate aminotransferase
group_2256	2	0	hypothetical protein
group_3606	2	0	Acyl-CoA dehydrogenase FadE26
group_40	2	0	hypothetical protein
potA_2	2	0	Spermidine/putrescine import ATP-binding protein PotA
modA	2	0	Molybdate-binding protein
group_1321	1	1	Acetyltransferase Pat
glgP	2	0	Glycogen phosphorylase
group_8746	2	0	hypothetical protein
bioF_1	2	0	8-amino-7-oxononanoate synthase
group_4259	2	0	hypothetical protein
group_1227	2	0	putative HTH-type transcriptional regulator
group_547	2	0	hypothetical protein
aviRb	2	0	23S rRNA (uridine(2479)-2'-O)-methyltransferase
php_1	2	0	Phosphotriesterase homology protein
lerK	2	0	L-erythrulose kinase
acsA_2	2	0	Acetyl-coenzyme A synthetase
rnhA	2	0	Ribonuclease H
group_4548	2	0	hypothetical protein
pigE	2	0	Aminotransferase PigE
lacZ	2	0	Beta-galactosidase
group_1416	2	0	Phosphoserine phosphatase RsbU
kgtP_2	1	1	Alpha-ketoglutarate permease
frdB_2	2	0	Fumarate reductase iron-sulfur subunit
group_1594	2	0	Soluble epoxide hydrolase
group_451	2	0	hypothetical protein
group_1670	2	0	hypothetical protein
group_6473	2	0	hypothetical protein
Vejaci	2	0
group_4212	2	0	hypothetical protein
hmuU_1	0	2	Hemin transport system permease protein HmuU
sprT_4	2	0	Trypsin
fac_dex	1	1
group_1308	2	0	hypothetical protein
ppm1_3	2	0	Polyprenol monophosphomannose synthase
oppD_4	1	1	Oligopeptide transport ATP-binding protein OppD
group_3751	0	2	hypothetical protein
benM_1	2	0	HTH-type transcriptional regulator BenM
group_3288	2	0	hypothetical protein
sumT	2	0	Uroporphyrinogen-III C-methyltransferase
ydjZ	1	1	TVP38/TMEM64 family inner membrane protein YdjZ
group_2963	2	0	hypothetical protein
glcB	2	0	PTS system glucoside-specific EIICBA component
pao	2	0	Pseudooxynicotine oxidase
nudC_2	2	0	NADH pyrophosphatase
group_6982	2	0	hypothetical protein
nuoM	2	0	NADH-quinone oxidoreductase subunit M
acuR	2	0	Transcriptional regulator AcuR
group_164	2	0	hypothetical protein
lysA_1	2	0	Diaminopimelate decarboxylase
pbpB_1	1	1	Penicillin-binding protein PbpB
yddE_1	1	1	putative isomerase YddE
sigJ_5	1	1	ECF RNA polymerase sigma factor SigJ
poxB	2	0	Pyruvate dehydrogenase [ubiquinone]
group_1564	2	0	hypothetical protein
rhmR	2	0	putative HTH-type transcriptional regulator RhmR
exoA	2	0	Exodeoxyribonuclease
asrA	2	0	Anaerobic sulfite reductase subunit A
group_2466	2	0	hypothetical protein
group_6266	2	0	hypothetical protein
glpQ_4	2	0	Glycerophosphodiester phosphodiesterase
merR1_6	2	0	Mercuric resistance operon regulatory protein
pyrB	2	0	Aspartate carbamoyltransferase
group_2172	2	0	hypothetical protein
fadA_2	2	0	Putative acyltransferase
group_175	1	1	hypothetical protein
ureH	2	0	Urease accessory protein UreH
otcC_1	2	0	Anhydrotetracycline monooxygenase
gbsA_2	1	1	Betaine aldehyde dehydrogenase
group_579	2	0	hypothetical protein
group_987	2	0	hypothetical protein
malT	0	2	HTH-type transcriptional regulator MalT
yfcD	2	0	putative Nudix hydrolase YfcD
group_7959	2	0	hypothetical protein
glgX_1	1	1	Glycogen operon protein GlgX
group_3027	2	0	hypothetical protein
group_505	1	1	hypothetical protein
stp_9	0	2	Multidrug resistance protein Stp
group_3675	0	2	hypothetical protein
ywtF_5	2	0	Putative transcriptional regulator YwtF
group_2392	2	0	hypothetical protein
group_3453	2	0	hypothetical protein
group_1126	0	2	hypothetical protein
dhbE	2	0
eryA_1	2	0	6-deoxyerythronolide-B synthase EryA
group_2800	2	0	Cytochrome P450 107B1
bca_2	1	1	Bromoperoxidase-catalase
group_22066	2	0	hypothetical protein
oppA_2	2	0	Oligopeptide-binding protein OppA
vraS	1	1	Sensor protein VraS
pbpG	2	0	Penicillin-binding protein 2D
birA_1	2	0	Bifunctional ligase/repressor BirA
rho	2	0	Transcription termination factor Rho
hpxO_10	2	0	FAD-dependent urate hydroxylase
modC	1	1	Molybdenum import ATP-binding protein ModC
group_1654	2	0	D-alanyl-D-alanine carboxypeptidase
group_6419	2	0	hypothetical protein
group_1218	1	1	hypothetical protein
group_2780	1	1	Putative trans-acting enoyl reductase
group_239	2	0	hypothetical protein
macB_1	2	0	Macrolide export ATP-binding/permease protein MacB
tyrA_1	2	0	Prephenate dehydrogenase
pcaF_2	2	0	3-oxoadipyl-CoA/3-oxo-
group_2425	2	0	hypothetical protein
group_4114	2	0	Long-chain-fatty-acid--CoA ligase FadD15
group_2907	1	1	hypothetical protein
rnz	2	0	Ribonuclease Z
recA	2	0	Protein RecA
group_2130	2	0	Glucitol operon repressor
lgrD_3	1	1	Linear gramicidin synthase subunit D
group_6525	2	0	hypothetical protein
group_3439	2	0	Actinorhodin polyketide putative beta-ketoacyl synthase 2
embR_1	0	2	Transcriptional regulatory protein EmbR
group_1711	2	0	hypothetical protein
lgrB_14	2	0	Linear gramicidin synthase subunit B
ykfC	2	0	Gamma-D-glutamyl-L-lysine endopeptidase
bdcA	2	0	Cyclic-di-GMP-binding biofilm dispersal mediator protein
gyrB_2	2	0	DNA gyrase subunit B
camA	2	0	Putidaredoxin reductase
nreB_4	0	2	Oxygen sensor histidine kinase NreB
spk1_1	2	0	Serine/threonine-protein kinase PK-1
bcr_1	2	0	Bicyclomycin resistance protein
ctaA	2	0	Heme A synthase
group_1188	1	1	hypothetical protein
pcm_10	2	0	Protein-L-isoaspartate O-methyltransferase
fprA	0	2	NADPH-ferredoxin reductase FprA
gpmA_3	2	0
entS_2	1	1	Enterobactin exporter EntS
group_6415	2	0	hypothetical protein
aziB2_2	2	0	3-hydroxy-5-methyl-1-naphthoate 3-O-methyltransferase
eryA_2	1	1	6-deoxyerythronolide-B synthase EryA
yecD_3	2	0	Isochorismatase family protein YecD
pflB	2	0	Formate acetyltransferase
dinB1_2	2	0	DNA polymerase IV 1
group_4602	2	0	Serine/threonine-protein kinase StkP
group_907	2	0	hypothetical protein
iucC_2	1	1	Aerobactin synthase
msrR	2	0	Regulatory protein MsrR
group_6490	2	0	hypothetical protein
malQ	2	0	4-alpha-glucanotransferase
group_4262	2	0	hypothetical protein
hldE	1	1	Bifunctional protein HldE
group_909	2	0	hypothetical protein
eccC5	2	0	ESX-5 secretion system protein EccC5
gltC_9	2	0	HTH-type transcriptional regulator GltC
group_5728	1	1	hypothetical protein
group_351	2	0	GTPase Era
cusS_2	1	1	Sensor kinase CusS
bmr3_5	2	0	Multidrug resistance protein 3
fbiB_2	2	0	Coenzyme F420:L-glutamate ligase
nadA	2	0	Quinolinate synthase A
bshA_2	2	0	N-acetyl-alpha-D-glucosaminyl L-malate synthase
fls_1	2	0	Fervidolysin
tetR_11	2	0	Tetracycline repressor protein class A from transposon 1721
group_3881	1	1	hypothetical protein
acnA	2	0	Aconitate hydratase A
group_3467	2	0	hypothetical protein
spkB	2	0	Serine/threonine-protein kinase B
dag_1	2	0	N-acyl-D-glutamate deacylase
guaD	2	0	Guanine deaminase
rhtA_1	0	2	Threonine/homoserine exporter RhtA
mltG_1	2	0	Endolytic murein transglycosylase
cpnA_1	2	0	Cyclopentanol dehydrogenase
putR_2	0	2	Proline-responsive transcriptional activator PutR
pcaR	1	1	Pca regulon regulatory protein
prtS	2	0	Protease PrtS
group_699	1	1	Regulatory protein AfsR
group_644	2	0	Sensor histidine kinase LiaS
group_1056	1	1	hypothetical protein
bgaB	2	0	Beta-galactosidase bgaB
group_1090	2	0	hypothetical protein
afsR_8	2	0	Regulatory protein AfsR
group_6743	0	2	hypothetical protein
rdmE	2	0	Aklavinone 12-hydroxylase RdmE
group_4145	2	0	hypothetical protein
group_111	2	0	Dimodular nonribosomal peptide synthase
group_1978	1	1	hypothetical protein
alaS_2	1	1	Alanine--tRNA ligase
dinB1_1	2	0	DNA polymerase IV 1
narK2	2	0	putative nitrate/nitrite transporter NarK2
carA2_2	0	2	zeta-carotene-forming phytoene desaturase
group_3468	2	0	hypothetical protein
group_2726	1	1	Thermophilic serine proteinase
fumB	2	0	Fumarate hydratase class
nepI_1	2	0	Purine ribonucleoside efflux pump NepI
bbsG	2	0	(R)-benzylsuccinyl-CoA dehydrogenase
group_3535	2	0	hypothetical protein
group_10190	2	0	hypothetical protein
group_2251	2	0	hypothetical protein
hemA_2	2	0	hypothetical protein
gutB_2	2	0	Sorbitol dehydrogenase
gsiD_3	2	0	Glutathione transport system permease protein GsiD
nagJ_2	2	0	O-GlcNAcase NagJ
group_1411	2	0	hypothetical protein
group_241	1	1	Dimodular nonribosomal peptide synthase
macB_2	2	0	Macrolide export ATP-binding/permease protein MacB
ybfK	2	0	Carboxylesterase YbfK
group_1516	2	0	hypothetical protein
group_5543	2	0	hypothetical protein
yxlF_1	2	0	putative ABC transporter ATP-binding protein YxlF
aknK	2	0	Aclacinomycin-T 2-deoxy-L-fucose transferase
corC_3	2	0	Magnesium and cobalt efflux protein CorC
group_890	1	1	putative hydrolase YxeP
pcd	2	0	Phenmedipham hydrolase
rsbRA	2	0	RsbT co-antagonist protein RsbRA
cysW	1	1	Sulfate transport system permease protein CysW
group_406	0	2	hypothetical protein
yceI_3	2	0	Protein YceI
ttgR_3	1	1	HTH-type transcriptional regulator TtgR
group_1242	2	0	hypothetical protein
group_3279	2	0	Putative 2-dehydropantoate 2-reductase
group_2287	2	0	Phospholipase D
mdtG	0	2	Multidrug resistance protein MdtG
group_4796	2	0	hypothetical protein
pknB_1	1	1	Serine/threonine-protein kinase PknB
group_21692	2	0	hypothetical protein
ade	2	0	Adenine deaminase
group_2063	2	0	Aryl-alcohol dehydrogenase
group_4026	2	0	hypothetical protein
group_2655	2	0	hypothetical protein
group_2463	2	0	hypothetical protein
yxlF_4	2	0	putative ABC transporter ATP-binding protein YxlF
nuoG	2	0	NADH-quinone oxidoreductase subunit G
phaJ	1	1	(R)-specific enoyl-CoA hydratase
colA	2	0	Microbial collagenase
pcpB_3	2	0	Pentachlorophenol 4-monooxygenase
group_6537	2	0	hypothetical protein
pgaC	2	0	Poly-beta-
mutY	1	1	Adenine DNA glycosylase
group_2243	2	0	RNA pyrophosphohydrolase
hbd_1	2	0	3-hydroxybutyryl-CoA dehydrogenase
group_3729	2	0	hypothetical protein
group_21717	2	0	hypothetical protein
group_965	2	0	hypothetical protein
group_2171	2	0	Octaprenyl diphosphate synthase
group_4038	2	0	hypothetical protein
group_2797	2	0	hypothetical protein
liaR_5	2	0	Transcriptional regulatory protein LiaR
lacC_1	2	0	Tagatose-6-phosphate kinase
whiD_2	2	0	Transcriptional regulator WhiD
group_4358	2	0	Ribose operon repressor
gatA_3	1	1	Glutamyl-tRNA(Gln) amidotransferase subunit A
mce3R_1	2	0	hypothetical protein
citG	2	0	2-(5''-triphosphoribosyl)-3'-dephosphocoenzyme-A synthase
ptpA	2	0	putative low molecular weight protein-tyrosine-phosphatase
group_1338	1	1	putative hydrolase
iphP	2	0	Tyrosine-protein phosphatase
group_1066	2	0	hypothetical protein
gerN_2	2	0	Na(+)/H(+)-K(+) antiporter GerN
rhlE_2	0	2	ATP-dependent RNA helicase RhlE
group_4401	2	0	putative ABC transporter ATP-binding protein
hemY_1	2	0	Protoporphyrinogen oxidase
narX_3	2	0	Nitrate reductase-like protein NarX
adaA	2	0	Bifunctional transcriptional activator/DNA repair enzyme AdaA
group_2038	2	0	Mycothiol acetyltransferase
rutE	2	0	putative malonic semialdehyde reductase RutE
cdhR_8	1	1	HTH-type transcriptional regulator CdhR
group_2503	2	0	Tripeptidyl aminopeptidase
group_375	1	1	hypothetical protein
bioA	2	0	Adenosylmethionine-8-amino-7-oxononanoate aminotransferase
ddn	2	0	Deazaflavin-dependent nitroreductase
smpB	2	0	SsrA-binding protein
Hgd	2	0	2-(hydroxymethyl)glutarate dehydrogenase
tagH_2	1	1	Teichoic acids export ATP-binding protein TagH
ywtF_1	0	2	Putative transcriptional regulator YwtF
bacD_1	2	0	Alanine--anticapsin ligase
psdht	2	0	Phenylserine dehydratase
group_3315	2	0	hypothetical protein
group_2839	2	0	Fatty acid metabolism regulator protein
algC	2	0	Phosphomannomutase/phosphoglucomutase
bar_2	2	0	Phosphinothricin N-acetyltransferase
gcl	2	0	Glyoxylate carboligase
nagZ_3	2	0	Beta-hexosaminidase
group_542	0	2	hypothetical protein
stiP	2	0	Cysteine protease StiP
group_6398	2	0	hypothetical protein
group_4508	1	1	hypothetical protein
mftR_1	2	0	Putative mycofactocin biosynthesis transcriptional regulator MftR
group_12056	2	0	hypothetical protein
group_3618	1	1	hypothetical protein
group_5464	2	0	putative ABC transporter ATP-binding protein
sprT_1	2	0	Trypsin
tdh	2	0	L-threonine 3-dehydrogenase
group_7965	2	0	hypothetical protein
group_6795	2	0	hypothetical protein
group_9377	2	0	hypothetical protein
tolB_6	1	1	hypothetical protein
group_2638	2	0	2-haloacrylate reductase
plcN_2	2	0	Non-hemolytic phospholipase C
gabP_3	2	0	GABA permease
group_3980	2	0	hypothetical protein
kgd	1	1	Multifunctional 2-oxoglutarate metabolism enzyme
dap4_1	2	0	Dipeptidyl aminopeptidase 4
lcfB_3	0	2	Long-chain-fatty-acid--CoA ligase
nuoL_2	2	0	NADH-quinone oxidoreductase subunit L
group_2112	2	0	hypothetical protein
recQ_2	2	0	ATP-dependent DNA helicase RecQ
bmr3_2	2	0	Multidrug resistance protein 3
espI_2	0	2	ESX-1 secretion-associated protein EspI
group_4097	2	0	Ureidoglycolate lyase
topA	2	0	DNA topoisomerase 1
group_2685	0	2	hypothetical protein
group_472	2	0	Mycothiol acetyltransferase
sigF_1	2	0	RNA polymerase sigma factor SigF
group_3418	2	0	hypothetical protein
rsbU_4	2	0	Phosphoserine phosphatase RsbU
dgdA	2	0	Isoleucine 2-epimerase
trxB_2	2	0	Thioredoxin reductase
abgB_1	2	0	p-aminobenzoyl-glutamate hydrolase subunit B
group_2442	2	0	hypothetical protein
group_7053	2	0	hypothetical protein
pncC	2	0	Nicotinamide-nucleotide amidohydrolase PncC
agaA_2	2	0	Alpha-galactosidase A
dppC_1	2	0	Dipeptide transport system permease protein DppC
hutI_1	1	1	Imidazolonepropionase
glnH_1	2	0	Glutamine-binding periplasmic protein
pstS1	2	0	Phosphate-binding protein PstS 1
pcaK	0	2	4-hydroxybenzoate transporter PcaK
pbpA_3	2	0	Penicillin-binding protein A
group_6276	2	0	Trehalase
glxR	2	0	CRP-like cAMP-activated global transcriptional regulator
bdhA_2	1	1	D-beta-hydroxybutyrate dehydrogenase
car	2	0	Carboxylic acid reductase
ephD_1	2	0	putative oxidoreductase EphD
group_2960	1	1	Acyl-CoA dehydrogenase FadE34
prmC_3	2	0	Release factor glutamine methyltransferase
group_6127	2	0	PhoH-like protein
puuB_1	2	0	Gamma-glutamylputrescine oxidoreductase
sigJ_2	2	0	ECF RNA polymerase sigma factor SigJ
group_1734	1	1	hypothetical protein
sugE_2	2	0	Quaternary ammonium compound-resistance protein SugE
garR_3	2	0	2-hydroxy-3-oxopropionate reductase
lysX_3	2	0	Lysylphosphatidylglycerol biosynthesis bifunctional protein LysX
yqiK_2	2	0	Inner membrane protein YqiK
group_8095	2	0	hypothetical protein
rslA	2	0	Anti-sigma-L factor RslA
group_6567	2	0	hypothetical protein
msrB	2	0	Peptide methionine sulfoxide reductase MsrB
adhT_1	2	0	Alcohol dehydrogenase
group_3471	2	0	hypothetical protein
group_4504	2	0	hypothetical protein
bceA_1	2	0	Bacitracin export ATP-binding protein BceA
group_782	2	0	hypothetical protein
group_20039	2	0	hypothetical protein
pknD_3	1	1	Serine/threonine-protein kinase PknD
group_6386	2	0	hypothetical protein
lgrD_8	1	1	Linear gramicidin synthase subunit D
group_1563	1	1	hypothetical protein
sugB_1	2	0	Trehalose transport system permease protein SugB
group_796	2	0	D-alanyl-D-alanine carboxypeptidase
pta	0	2	Phosphate acetyltransferase
group_7628	2	0	Serine/threonine-protein kinase PrkC
group_2111	2	0	hypothetical protein
group_452	2	0	hypothetical protein
group_959	2	0	hypothetical protein
cwhA_2	0	2	N-acetylmuramoyl-L-alanine amidase A
glpE_2	2	0	Thiosulfate sulfurtransferase GlpE
dap4_2	2	0	Dipeptidyl aminopeptidase 4
vdh_1	2	0	Valine dehydrogenase
hspR_2	1	1	Putative heat shock protein HspR
group_33	2	0	Narbonolide/10-deoxymethynolide synthase PikA
lysX_2	2	0	Lysylphosphatidylglycerol biosynthesis bifunctional protein LysX
accD3	1	1	Putative acetyl-coenzyme A carboxylase carboxyl transferase subunit beta
group_502	2	0	hypothetical protein
nagC_7	2	0	N-acetylglucosamine repressor
ppiB	2	0	putative peptidyl-prolyl cis-trans isomerase B
group_5209	2	0	putative HTH-type transcriptional regulator
pcm_11	2	0	Protein-L-isoaspartate O-methyltransferase
group_4171	1	1	hypothetical protein
mglA_1	2	0	Galactose/methyl galactoside import ATP-binding protein MglA
group_1182	0	2	Acetyltransferase Pat
feuC	2	0	Iron-uptake system permease protein FeuC
dhbF_11	2	0	Dimodular nonribosomal peptide synthase
group_1508	1	1	Calerythrin
group_310	1	1	hypothetical protein
group_4076	2	0	hypothetical protein
msbA_2	2	0	putative ABC transporter ATP-binding protein
ilvB1	2	0	Acetolactate synthase large subunit IlvB1
sleB_1	2	0	hypothetical protein
group_2450	2	0	hypothetical protein
group_2976	2	0	hypothetical protein
ykuV	2	0	Thiol-disulfide oxidoreductase YkuV
narL_2	2	0	putative transcriptional regulatory protein NarL
bm3R1	2	0	HTH-type transcriptional repressor Bm3R1
group_675	2	0	Surfactin synthase subunit 2
lacF_7	1	1	Lactose transport system permease protein LacF
group_2259	2	0	hypothetical protein
bmr3_9	1	1	Multidrug resistance protein 3
dhbB_2	2	0	Isochorismatase
ipuC	2	0	Glutamate--isopropylamine ligase
cobN	1	1	Aerobic cobaltochelatase subunit CobN
group_4093	2	0	hypothetical protein
dhbF_5	1	1	Dimodular nonribosomal peptide synthase
desK_15	1	1	Sensor histidine kinase DesK
group_1375	2	0	hypothetical protein
group_1580	2	0	hypothetical protein
acoR_3	2	0	Acetoin dehydrogenase operon transcriptional activator AcoR
rfaQ	2	0	Lipopolysaccharide core heptosyltransferase RfaQ
bar_1	2	0	Phosphinothricin N-acetyltransferase
pheS	2	0	Phenylalanine--tRNA ligase alpha subunit
group_4339	2	0	55.5 kDa and 49.5 kDa sporulation proteins
group_373	2	0	hypothetical protein
group_9229	2	0	hypothetical protein
group_200	2	0	hypothetical protein
corC_1	2	0	Magnesium and cobalt efflux protein CorC
group_1008	0	2	hypothetical protein
group_6257	1	1	hypothetical protein
tlp_1	2	0	Trypsin-like protease
group_5109	2	0	hypothetical protein
benM_4	2	0	HTH-type transcriptional regulator BenM
trpS_1	2	0	Tryptophan--tRNA ligase
group_202	1	1	hypothetical protein
csbC_1	2	0	putative metabolite transport protein CsbC
dtpT	2	0	Di-/tripeptide transporter
ywtF_7	2	0	Putative transcriptional regulator YwtF
thiD	1	1	Hydroxymethylpyrimidine/phosphomethylpyrimidine kinase
group_770	2	0	hypothetical protein
limB_2	2	0	Limonene
group_5999	2	0	hypothetical protein
group_4587	2	0	hypothetical protein
uvrD1_1	2	0	ATP-dependent DNA helicase UvrD1
group_1099	2	0	hypothetical protein
yxeP_1	2	0	putative hydrolase YxeP
trpB	2	0	Tryptophan synthase beta chain
group_3353	2	0	hypothetical protein
group_490	1	1	hypothetical protein
group_5807	2	0	hypothetical protein
group_4305	2	0	hypothetical protein
aceE_1	2	0	Pyruvate dehydrogenase E1 component
group_1283	2	0	hypothetical protein
group_2807	2	0	hypothetical protein
dhbF_12	2	0	Dimodular nonribosomal peptide synthase
axe1_6A	2	0
group_588	2	0	hypothetical protein
group_1782	2	0	hypothetical protein
group_614	2	0	hypothetical protein
group_279	0	2	hypothetical protein
disA	2	0	DNA integrity scanning protein DisA
fepD_1	1	1	Ferric enterobactin transport system permease protein FepD
group_174	2	0	Putative HTH-type transcriptional regulator
yngG	2	0	Hydroxymethylglutaryl-CoA lyase YngG
group_1666	1	1	hypothetical protein
yesO	2	0	Putative ABC transporter substrate-binding protein YesO
limB_1	2	0	Limonene
rlmCD	2	0	23S rRNA (uracil-C(5))-methyltransferase RlmCD
pkn1	2	0	Serine/threonine-protein kinase pkn1
dprE1	0	2	Decaprenylphosphoryl-beta-D-ribose oxidase
group_1223	2	0	hypothetical protein
php_2	1	1	Phosphotriesterase homology protein
group_1981	2	0	hypothetical protein
tmk	2	0	Thymidylate kinase
uppP	2	0	Undecaprenyl-diphosphatase
comR_3	2	0	HTH-type transcriptional repressor ComR
yjaB	2	0	putative N-acetyltransferase YjaB
group_305	0	2	hypothetical protein
novR_2	0	2	Decarboxylase NovR
group_1728	2	0	hypothetical protein
group_21622	2	0	Serine protease inhibitor
group_5153	2	0	hypothetical protein
nadE_3	2	0	Glutamine-dependent NAD(+) synthetase
lpd_1	2	0	Dihydrolipoyl dehydrogenase
aldA	2	0	Putative aldehyde dehydrogenase AldA
group_2637	2	0	hypothetical protein
group_1671	2	0	hypothetical protein
tagF	1	1	Teichoic acid poly(glycerol phosphate) polymerase
group_5360	2	0	3-oxoacyl-[acyl-carrier-protein] reductase FabG
nemA_2	2	0	N-ethylmaleimide reductase
group_918	2	0	hypothetical protein
codA	2	0	Choline oxidase
group_2180	2	0	Serine protease
xylH_3	2	0	Xylose transport system permease protein XylH
xylB_1	2	0	Xylulose kinase
polA_1	0	2	DNA polymerase I
group_2765	1	0	hypothetical protein
aruH	1	0	Arginine--pyruvate transaminase AruH
pikC_4	1	0	Cytochrome P450 monooxygenase PikC
group_4988	1	0	hypothetical protein
purS	1	0	Phosphoribosylformylglycinamidine synthase subunit PurS
nei1_2	1	0	Endonuclease 8 1
inhA_1	1	0	Isonitrile hydratase
ywtF_4	1	0	Putative transcriptional regulator YwtF
metK	1	0	S-adenosylmethionine synthase
group_3715	1	0	hypothetical protein
eis_4	1	0	N-acetyltransferase Eis
group_4495	1	0	hypothetical protein
mepH	0	1	Murein DD-endopeptidase MepH
corC_5	1	0	Magnesium and cobalt efflux protein CorC
pbuE_3	1	0	Purine efflux pump PbuE
fadA5_1	0	1	Steroid 3-ketoacyl-CoA thiolase
gabD	1	0	Succinate-semialdehyde dehydrogenase [NADP(+)]
pgl_1	1	0	6-phosphogluconolactonase
lutC	1	0	Lactate utilization protein C
group_1985	1	0	Universal stress protein
yodB_1	1	0	HTH-type transcriptional regulator YodB
group_5581	1	0	hypothetical protein
group_6861	1	0	hypothetical protein
group_3657	1	0	hypothetical protein
group_22114	1	0	(2
snpA_1	1	0	Extracellular small neutral protease
dhpH	0	1
group_1025	1	0	hypothetical protein
group_1976	1	0	putative HTH-type transcriptional regulator
group_4742	1	0	hypothetical protein
group_7167	1	0	hypothetical protein
group_12076	1	0	hypothetical protein
group_992	1	0	hypothetical protein
group_3466	1	0	hypothetical protein
hemA_1	1	0	Glutamyl-tRNA reductase
group_2882	0	1	hypothetical protein
group_22112	1	0	Cytochrome P450 165B3
putR_3	1	0	hypothetical protein
ssuC_4	0	1	Putative aliphatic sulfonates transport permease protein SsuC
baeS_2	1	0	Signal transduction histidine-protein kinase BaeS
deoB	1	0	Phosphopentomutase
gpr_1	1	0	L-glyceraldehyde 3-phosphate reductase
gmhA1	1	0	Phosphoheptose isomerase 1
gltA1	1	0	2-methylcitrate synthase
rpmB_1	1	0	50S ribosomal protein L28
asnO_2	1	0	Asparagine synthetase [glutamine-hydrolyzing] 3
garP	1	0	putative galactarate transporter
budC_2	1	0	Diacetyl reductase [(S)-acetoin forming]
aroF	1	0	Phospho-2-dehydro-3-deoxyheptonate aldolase
group_1476	0	1	Alpha-ketoglutarate permease
qacA_7	1	0	Antiseptic resistance protein
kdpB_1	0	1	Potassium-transporting ATPase ATP-binding subunit
group_1161	1	0	hypothetical protein
ctaD_1	0	1	putative cytochrome c oxidase subunit 1
dnaE1	1	0	DNA polymerase III subunit alpha
group_157	0	1	hypothetical protein
group_4355	1	0	hypothetical protein
folC	1	0	Dihydrofolate synthase/folylpolyglutamate synthase
pcrA	1	0	ATP-dependent DNA helicase PcrA
group_603	1	0	hypothetical protein
group_3166	1	0	hypothetical protein
ctpE	1	0	putative cation-transporting ATPase E
rsbP_1	0	1	Phosphoserine phosphatase RsbP
benM_5	1	0	HTH-type transcriptional regulator BenM
gpr_3	1	0	L-glyceraldehyde 3-phosphate reductase
group_2667	1	0	3-oxoacyl-[acyl-carrier-protein] reductase FabG
ansP2_2	1	0	L-asparagine permease 2
pbsA1	1	0	Heme oxygenase 1
rbsK	0	1	Ribokinase
group_2364	0	1	27-O-demethylrifamycin SV methyltransferase
group_3515	0	1	hypothetical protein
crhR_2	1	0	hypothetical protein
thrC_1	1	0	Threonine synthase
group_5453	1	0	putative PhzA/B-like protein
cheR	1	0	Chemotaxis protein methyltransferase
sdrM	1	0	Multidrug efflux pump SdrM
lgrD_5	1	0	Linear gramicidin synthase subunit D
group_1037	1	0	hypothetical protein
group_4715	0	1	Multidrug efflux ATP-binding/permease protein
group_1108	1	0	hypothetical protein
group_5460	1	0	hypothetical protein
group_1409	1	0	hypothetical protein
group_1302	1	0	hypothetical protein
pikAII_2	0	1	Narbonolide/10-deoxymethynolide synthase PikA
group_2118	0	1	55.5 kDa and 49.5 kDa sporulation proteins
group_395	0	1	hypothetical protein
group_3775	1	0	hypothetical protein
group_1837	1	0	Oxygen-dependent choline dehydrogenase
group_5981	1	0	hypothetical protein
group_586	1	0	hypothetical protein
murB_2	1	0	UDP-N-acetylenolpyruvoylglucosamine reductase
proA_1	1	0	Gamma-glutamyl phosphate reductase
group_7482	0	1	Aspartate-semialdehyde dehydrogenase
group_2007	1	0	hypothetical protein
thyX	1	0	Flavin-dependent thymidylate synthase
comEC	1	0	ComE operon protein 3
cobL	1	0	Precorrin-6Y C(
group_21565	1	0	hypothetical protein
fruA	1	0	PTS system fructose-specific EIIABC component
group_3643	0	1	Histamine oxidase
group_2858	1	0	N-acetylglucosamine repressor
hhoA	0	1	Putative serine protease HhoA
group_634	0	1	hypothetical protein
group_1731	1	0	Putative quercetin
dapAL	1	0	putative DapA-like lyase
drrA_11	1	0	Daunorubicin/doxorubicin resistance ATP-binding protein DrrA
mmgC_3	1	0	Acyl-CoA dehydrogenase
group_2234	1	0	hypothetical protein
group_2233	1	0	Daunorubicin/doxorubicin resistance ATP-binding protein DrrA
puuP_3	1	0	Putrescine importer PuuP
group_2975	1	0	hypothetical protein
era_2	1	0	GTPase Era
acdA_1	1	0	Acyl-CoA dehydrogenase
capA_2	1	0	Capsule biosynthesis protein CapA
group_5825	1	0	Putative thiosulfate sulfurtransferase
group_4018	1	0	hypothetical protein
pknA_1	1	0	Serine/threonine-protein kinase PrkC
fpg1	1	0	Formamidopyrimidine-DNA glycosylase 1
yidK	1	0	putative symporter YidK
rodA_3	0	1	putative FtsW-like protein
yceD_7	0	1	General stress protein 16U
group_1769	1	0	hypothetical protein
comM	1	0	Competence protein ComM
pknG_1	0	1	Serine/threonine-protein kinase PknG
group_1904	1	0	hypothetical protein
yfbR	1	0	5'-deoxynucleotidase YfbR
pabB	1	0	Aminodeoxychorismate synthase component 1
dgoD_2	0	1	D-galactonate dehydratase
ettA_2	1	0	Energy-dependent translational throttle protein EttA
group_3935	1	0	hypothetical protein
group_558	0	1	hypothetical protein
alr	0	1	Alanine racemase
ltaE	1	0	Low specificity L-threonine aldolase
hsaB_1	1	0	Flavin-dependent monooxygenas
group_3047	0	1	hypothetical protein
tauB	1	0	Taurine import ATP-binding protein TauB
bca_1	1	0	Bromoperoxidase-catalase
aldH	1	0	NADP-dependent fatty aldehyde dehydrogenase
lcfB_2	1	0	Long-chain-fatty-acid--CoA ligase
group_1129	1	0	hypothetical protein
otcC_6	1	0	Anhydrotetracycline monooxygenase
group_479	1	0	hypothetical protein
gno_1	1	0	Glucose 1-dehydrogenase
group_1199	1	0	hypothetical protein
group_5253	1	0	Beta-lactamase
glyQS	1	0	Glycine--tRNA ligase
group_1524	1	0	hypothetical protein
rbsA_1	1	0	Ribose import ATP-binding protein RbsA
kdgR_1	1	0	Pectin degradation repressor protein KdgR
group_875	0	1	hypothetical protein
group_6258	1	0	hypothetical protein
ppdK	1	0	Pyruvat
cbiD	1	0	Cobalt-precorrin-5B C(1)-methyltransferase
lhgO	1	0	L-2-hydroxyglutarate oxidase LhgO
xdhA	1	0	Putative xanthine dehydrogenase molybdenum-binding subunit XdhA
group_3977	1	0	hypothetical protein
group_477	1	0	hypothetical protein
pucD_2	1	0	putative xanthine dehydrogenase subunit D
galE_1	1	0	UDP-glucose 4-epimerase
egtA	1	0	Glutamate--cysteine ligase EgtA
appA_2	0	1	Oligopeptide-binding protein AppA
group_178	0	1	dTDP-glucose
nagZ_1	0	1	Beta-hexosaminidase
nuoB_1	1	0	NADH-quinone oxidoreductase subunit B
group_1750	1	0	hypothetical protein
group_1881	1	0	hypothetical protein
group_4400	0	1	putative endopeptidase
uup	1	0	ABC transporter ATP-binding protein uup
ctpA_2	1	0	Cation-transporting P-type ATPase A
group_2105	1	0	Transcriptional regulatory protein DegU
group_3008	1	0	NAD(P)H azoreductase
liaS_11	1	0	Sensor histidine kinase LiaS
group_2992	0	1	Tripeptidyl aminopeptidase
malL_2	0	1	Oligo-
ponA1_5	1	0	Penicillin-binding protein 1A
group_3505	1	0	hypothetical protein
group_398	1	0	Thermostable alkaline protease
group_991	1	0	Carboxylesterase
group_2391	0	1	hypothetical protein
chuR	0	1	Anaerobic sulfatase-maturating enzyme
group_2567	1	0	hypothetical protein
desK_9	0	1	Sensor histidine kinase DesK
cstA	1	0	Carbon starvation protein A
group_22111	1	0	hypothetical protein
group_3928	1	0	hypothetical protein
group_3287	1	0	hypothetical protein
znuC_1	0	1	High-affinity zinc uptake system ATP-binding protein ZnuC
group_5230	1	0	hypothetical protein
group_448	1	0	hypothetical protein
corA_5	1	0	Cobalt/magnesium transport protein CorA
group_10125	1	0	hypothetical protein
yxdL_2	1	0	ABC transporter ATP-binding protein YxdL
group_1370	0	1	Dimodular nonribosomal peptide synthase
bacC_3	0	1	Dihydroanticapsin 7-dehydrogenase
group_1974	0	1	putative aminopeptidase
nicR_4	1	0	HTH-type transcriptional repressor NicR
ddpA_1	0	1	putative
group_2018	1	0	putative ABC transporter ATP-binding protein
lolD_2	1	0	Lipoprotein-releasing system ATP-binding protein LolD
davT_1	0	1	5-aminovalerate aminotransferase DavT
sufS_3	1	0	Cysteine desulfurase
qcrA	1	0	Cytochrome bc1 complex Rieske iron-sulfur subunit
dhbC	0	1	Isochorismate synthase DhbC
coaBC	1	0	Coenzyme A biosynthesis bifunctional protein CoaBC
group_2708	1	0	hypothetical protein
rskA	1	0	hypothetical protein
sotB_2	1	0	Sugar efflux transporter
comR_6	1	0	HTH-type transcriptional repressor ComR
ligD_3	1	0	Multifunctional non-homologous end joining DNA repair protein LigD
group_681	0	1	hypothetical protein
phrA	0	1	Deoxyribodipyrimidine photo-lyase
yxeP_2	1	0	putative hydrolase YxeP
tatD	1	0	putative metal-dependent hydrolase TatD
qcrB_1	1	0	Cytochrome bc1 complex cytochrome b subunit
speE_1	1	0	Polyamine aminopropyltransferase
pucA	1	0	putative xanthine dehydrogenase subunit A
tap_4	1	0	Tripeptidyl aminopeptidase
ydaF_6	1	0	Putative ribosomal N-acetyltransferase YdaF
acsA_3	0	1	Acetyl-coenzyme A synthetase
group_4095	1	0	hypothetical protein
group_5495	1	0	hypothetical protein
budC_1	1	0	L-
glnM_2	1	0	putative glutamine ABC transporter permease protein GlnM
mmgC_8	1	0	Acyl-CoA dehydrogenase
dacC_2	1	0	D-alanyl-D-alanine carboxypeptidase DacC
group_1368	1	0	hypothetical protein
aam_4	1	0	Acylamidase
hisD	1	0	Histidinol dehydrogenase
group_2372	1	0	hypothetical protein
malL_3	0	1	Oligo-
cydD	0	1	ATP-binding/permease protein CydD
group_3057	0	1	putative GTPase
group_8218	1	0	Putative cytochrome P450 135B1
uacT_2	1	0	Uric acid transporter UacT
mcl2	1	0	(3S)-malyl-CoA thioesterase
group_1317	1	0	Cytochrome P450-terp
group_2289	1	0	hypothetical protein
tam_4	0	1	Trans-aconitate 2-methyltransferase
group_672	1	0	hypothetical protein
group_3595	1	0	D-alanyl-D-alanine carboxypeptidase
group_5929	1	0	hypothetical protein
folE_3	1	0	GTP cyclohydrolase 1
group_4183	1	0	hypothetical protein
rsbU_5	1	0	Phosphoserine phosphatase RsbU
sprB_2	1	0	Streptogrisin-B
gabP_1	1	0	GABA permease
group_6457	1	0	hypothetical protein
group_7311	1	0	Extracellular exo-alpha-L-arabinofuranosidase
group_2424	1	0	hypothetical protein
group_1892	0	1	hypothetical protein
lcdH_2	0	1	L-carnitine dehydrogenase
mtnB	0	1	Methylthioribulose-1-phosphate dehydratase
group_1270	1	0	hypothetical protein
group_2515	0	1	hypothetical protein
group_2851	1	0	putative aminotransferase
ydfJ_1	0	1	Membrane protein YdfJ
group_6799	1	0	hypothetical protein
group_5810	1	0	putative ABC transporter ATP-binding protein
group_4036	1	0	hypothetical protein
draG_1	1	0	ADP-ribosyl-[dinitrogen reductase] glycohydrolase
acnR_3	1	0	HTH-type transcriptional repressor AcnR
phnS	1	0	Putative 2-aminoethylphosphonate-binding periplasmic protein
group_1047	0	1	hypothetical protein
novG_2	0	1	Transcriptional regulator NovG
fabH2	1	0	3-oxoacyl-[acyl-carrier-protein] synthase 3 protein 2
group_2825	0	1	hypothetical protein
abfB_2	1	0	Extracellular exo-alpha-L-arabinofuranosidase
sigJ_7	1	0	ECF RNA polymerase sigma factor SigJ
glnQ_4	0	1	Glutamine transport ATP-binding protein GlnQ
yidA	1	0	Sugar phosphatase YidA
log_2	1	0	Cytokinin riboside 5'-monophosphate phosphoribohydrolase
group_3092	1	0	hypothetical protein
phsA_1	0	1	O-aminophenol oxidase
drrA_1	0	1	Daunorubicin/doxorubicin resistance ATP-binding protein DrrA
cocE_2	1	0	Cocaine esterase
group_156	1	0	hypothetical protein
group_2004	1	0	hypothetical protein
gmhA	1	0	Phosphoheptose isomerase
sgcD	1	0	2-amino-4-deoxychorismate synthase
aftC	0	1	Alpha-(1->3)-arabinofuranosyltransferase
yfmJ_1	1	0	Putative NADP-dependent oxidoreductase YfmJ
rihB	1	0	Pyrimidine-specific ribonucleoside hydrolase RihB
clpB	1	0	Chaperone protein ClpB
group_4202	1	0	hypothetical protein
ina	1	0	Immune inhibitor A
alkA_2	1	0	putative bifunctional transcriptional activator/DNA repair enzyme AlkA
ytrF_1	1	0	ABC transporter permease YtrF
pflA	1	0	Pyruvate formate-lyase 1-activating enzyme
group_2343	1	0	hypothetical protein
mprA_1	1	0	Response regulator MprA
group_4474	0	1	hypothetical protein
group_3322	1	0	hypothetical protein
group_5181	1	0	3
rebM_5	1	0	Demethylrebeccamycin-D-glucose O-methyltransferase
nap_1	1	0	putative carboxylesterase nap
group_2488	1	0	hypothetical protein
group_2152	0	1	hypothetical protein
pepN_7	1	0	Aminopeptidase N
narS	1	0	Sensor histidine kinase DesK
group_2895	0	1	FAD-dependent urate hydroxylase
pgdA_1	1	0	Peptidoglycan-N-acetylglucosamine deacetylase
group_1639	1	0	hypothetical protein
apt_1	1	0	Adenine phosphoribosyltransferase
group_6856	1	0	hypothetical protein
livF_2	1	0	High-affinity branched-chain amino acid transport ATP-binding protein LivF
cueR	1	0	HTH-type transcriptional regulator CueR
group_2238	1	0	hypothetical protein
group_4394	1	0	hypothetical protein
group_1112	1	0	Carboxylesterase
dpgD	1	0	Enoyl-CoA-hydratase
nudF_1	1	0	ADP-ribose pyrophosphatase
mhpA_2	1	0	3-(3-hydroxy-phenyl)propionate/3-hydroxycinnamic acid hydroxylase
iscS_2	1	0	IscS-like cysteine desulfurase
ybdZ_1	1	0	Enterobactin biosynthesis protein YbdZ
group_1303	1	0	hypothetical protein
lyc_2	1	0	Autolytic lysozyme
group_2298	1	0	hypothetical protein
tyrA_2	1	0	Prephenate dehydrogenase
otcC_5	1	0	Anhydrotetracycline monooxygenase
ppsE_1	1	0	Phthiocerol/phenolphthiocerol synthesis polyketide synthase type I PpsE
group_598	0	1	hypothetical protein
rpsN	1	0	30S ribosomal protein S14
group_2084	1	0	Sensor histidine kinase DesK
btrR_1	1	0	L-glutamine:2-deoxy-scyllo-inosose aminotransferase
leuO	1	0	HTH-type transcriptional regulator LeuO
group_7382	1	0	hypothetical protein
group_3865	1	0	hypothetical protein
ilvH	1	0	Acetolactate synthase small subunit
group_1264	1	0	hypothetical protein
group_2028	1	0	hypothetical protein
dhbF_16	0	1	Dimodular nonribosomal peptide synthase
group_785	0	1	putative HTH-type transcriptional regulator
group_3425	1	0	hypothetical protein
ask	1	0	Aspartokinase
nhaA	1	0	Na(+)/H(+) antiporter NhaA
group_358	1	0	hypothetical protein
apc3	0	1	Acetophenone carboxylase gamma subunit
dauA	0	1	C4-dicarboxylic acid transporter DauA
group_3217	1	0	hypothetical protein
group_6837	1	0	hypothetical protein
prkC_6	1	0	Serine/threonine-protein kinase PrkC
group_2551	0	1	Regulatory protein AfsR
pgl_3	1	0	6-phosphogluconolactonase
alpha_LP_2	1	0
group_1470	1	0	HTH-type transcriptional regulator GltC
dnaA	0	1	Chromosomal replication initiator protein DnaA
group_2892	1	0	hypothetical protein
group_3851	1	0	N-carbamoyl-D-amino acid hydrolase
group_2646	1	0	hypothetical protein
helD_4	1	0	DNA helicase IV
cobT_2	0	1	Nicotinate-nucleotide--dimethylbenzimidazole phosphoribosyltransferase
group_1276	0	1	hypothetical protein
group_1146	0	1	hypothetical protein
group_2616	1	0	hypothetical protein
desR_4	0	1	Transcriptional regulatory protein DesR
sbcC	1	0	Nuclease SbcCD subunit C
stp_7	1	0	Multidrug resistance protein Stp
tetR_4	1	0	Tetracycline repressor protein class A from transposon 1721
nrdB_2	1	0	R2-like ligand binding oxidase
group_4004	0	1	PTS system EIIBC component
group_6117	1	0	putative siderophore biosynthesis protein SbnA
group_8722	1	0	Aminopeptidase N
cobB_1	1	0	Hydrogenobyrinate
group_469	0	1	hypothetical protein
group_3045	1	0	hypothetical protein
group_932	1	0	Putative succinyl-CoA transferase
cmpB	1	0	Bicarbonate transport system permease protein CmpB
group_4361	0	1	hypothetical protein
group_2790	0	1	hypothetical protein
group_6729	1	0	hypothetical protein
group_5913	1	0	hypothetical protein
ptlI_1	1	0	Pentalenene oxygenase
group_3488	1	0	hypothetical protein
group_6897	1	0	Sensor histidine kinase DesK
sugE_1	1	0	Quaternary ammonium compound-resistance protein SugE
soj_1	1	0	Sporulation initiation inhibitor protein Soj
group_9265	1	0	Nucleotide-binding protein
kgtP_1	1	0	Alpha-ketoglutarate permease
aam_3	1	0	Acylamidase
trpS2	1	0	Tryptophan--tRNA ligase 2
fepG_3	1	0	Ferric enterobactin transport system permease protein FepG
group_656	0	1	hypothetical protein
group_5951	1	0	hypothetical protein
mhpA_1	1	0	3-(3-hydroxy-phenyl)propionate/3-hydroxycinnamic acid hydroxylase
strL	1	0	dTDP-4-dehydrorhamnose reductase
group_2060	1	0	hypothetical protein
scpA_3	1	0	Methylmalonyl-CoA mutase
group_3582	1	0	hypothetical protein
group_3893	1	0	hypothetical protein
choD_1	0	1	hypothetical protein
group_2894	0	1	putative RNA pseudouridine synthase
pepN_5	0	1	Aminopeptidase N
recB	1	0	RecBCD enzyme subunit RecB
group_3599	1	0	hypothetical protein
group_3992	1	0	Linear gramicidin synthase subunit D
group_3041	1	0	hypothetical protein
group_257	0	1	hypothetical protein
murAA_2	1	0	UDP-N-acetylglucosamine 1-carboxyvinyltransferase 1
aroQ	1	0	3-dehydroquinate dehydratase
ddpA_4	1	0	putative
group_1267	1	0	hypothetical protein
group_545	1	0	hypothetical protein
group_3206	1	0	hypothetical protein
group_9605	1	0	hypothetical protein
group_1811	0	1	hypothetical protein
rimI_1	0	1	N-alpha-acetyltransferase RimI
pksS_3	1	0	Polyketide biosynthesis cytochrome P450 PksS
group_5285	1	0	2-methylisoborneol synthase
ygiC	0	1	Putative acid--amine ligase YgiC
mmuM	1	0	Homocysteine S-methyltransferase
group_3594	1	0	hypothetical protein
group_334	1	0	DNA gyrase subunit
mdh_1	1	0	NAD-dependent methanol dehydrogenase
fadR_2	1	0	Fatty acid metabolism regulator protein
group_2860	1	0	hypothetical protein
group_2270	1	0	Arylesterase
group_1679	1	0	hypothetical protein
group_6628	1	0	hypothetical protein
rebM_6	1	0	Demethylrebeccamycin-D-glucose O-methyltransferase
priA_1	1	0	putative primosomal protein N'
group_4502	1	0	hypothetical protein
amiA2	1	0	Putative amidase AmiA2
tesB_2	1	0	Acyl-CoA thioesterase 2
mnaA	1	0	UDP-N-acetylglucosamine 2-epimerase
nepI_2	1	0	Purine ribonucleoside efflux pump NepI
group_5036	1	0	hypothetical protein
group_3307	1	0	hypothetical protein
group_3378	1	0	Cytochrome P450 165B3
group_682	1	0	Extracellular exo-alpha-L-arabinofuranosidase
group_3679	1	0	hypothetical protein
group_1497	1	0	hypothetical protein
yfiZ_2	1	0	putative siderophore transport system permease protein YfiZ
yicL_2	1	0	putative inner membrane transporter YicL
group_7187	0	1	hypothetical protein
group_4884	1	0	putative transporter
group_2271	1	0	Putative HTH-type transcriptional regulator
group_21909	1	0	hypothetical protein
group_8657	1	0	ECF RNA polymerase sigma factor SigL
group_142	1	0	hypothetical protein
group_3843	1	0	hypothetical protein
hisN_1	1	0	Histidinol-phosphatase
group_401	1	0	hypothetical protein
fabG2_1	0	1	putative oxidoreductase
lodB	1	0	Putative FAD-dependent oxidoreductase LodB
murI_1	1	0	Glutamate racemase
pikAV_1	1	0	Thioesterase PikA5
dosT_2	1	0	Hypoxia sensor histidine kinase response regulator DosT
group_3060	1	0	hypothetical protein
group_632	1	0	hypothetical protein
phoD_2	1	0	Alkaline phosphatase D
narX_1	1	0	Nitrate reductase-like protein NarX
yvdT	1	0	putative HTH-type transcriptional regulator YvdT
nasD_1	0	1	Nitrite reductase [NAD(P)H]
group_1060	1	0	hypothetical protein
group_10962	1	0	hypothetical protein
group_3494	1	0	hypothetical protein
ssp5	0	1	hypothetical protein
group_4323	1	0	hypothetical protein
group_1820	1	0	hypothetical protein
group_6561	1	0	hypothetical protein
group_5743	1	0	hypothetical protein
group_3356	1	0	hypothetical protein
group_6407	1	0	hypothetical protein
group_1328	1	0	Multidrug resistance protein 3
rsmG	1	0	Ribosomal RNA small subunit methyltransferase G
merR1_2	1	0	Mercuric resistance operon regulatory protein
group_3364	1	0	hypothetical protein
nagC_2	1	0	N-acetylglucosamine repressor
clpC1_2	1	0	ATP-dependent Clp protease ATP-binding subunit ClpC1
ddpC_1	0	1	putative
manP_2	0	1	PTS system mannose-specific EIIBCA component
potH	0	1	Putrescine transport system permease protein PotH
ygiN	1	0	putative quinol monooxygenase YgiN
argA	1	0	Amino-acid acetyltransferase
pbuG	1	0	Guanine/hypoxanthine permease PbuG
patA	1	0	Putrescine aminotransferase
hemG	1	0	Protoporphyrinogen IX dehydrogenase [menaquinone]
group_2969	1	0	hypothetical protein
group_2990	1	0	hypothetical protein
group_1754	1	0	hypothetical protein
group_2146	1	0	hypothetical protein
actIII_2	1	0	Putative ketoacyl reductase
group_2553	1	0	Cytochrome P450 121
group_710	1	0	Xaa-Pro dipeptidyl-peptidase
group_1956	1	0	Transcriptional regulatory protein EmbR
tipA_3	1	0	HTH-type transcriptional activator TipA
tolB_1	0	1	Protein TolB
group_21815	1	0	55.5 kDa and 49.5 kDa sporulation proteins
group_3993	1	0	hypothetical protein
group_1704	1	0	Arylesterase
sufS_1	1	0	Cysteine desulfurase
oleD	0	1	Oleandomycin glycosyltransferase
tcrY_2	1	0	putative sensor histidine kinase TcrY
group_1807	0	1	hypothetical protein
ydhP_2	1	0	Inner membrane transport protein YdhP
group_1640	1	0	hypothetical protein
pyrF	0	1	Orotidine 5'-phosphate decarboxylase
group_3752	1	0	hypothetical protein
group_7636	1	0	HTH-type transcriptional repressor
exo_I_1	1	0
group_4063	1	0	Putative HTH-type transcriptional regulator
group_4701	0	1	Polyketide synthase PksJ
mmgC_1	1	0	Acyl-CoA dehydrogenase
group_2351	0	1	Inner membrane ABC transporter permease protein YcjP
group_2878	1	0	hypothetical protein
yhdN_7	0	1	General stress protein 69
rfaF	0	1	ADP-heptose--LPS heptosyltransferase 2
group_4331	1	0	Mycolysin
hoxY	1	0	NAD-reducing hydrogenase HoxS subunit delta
group_22019	1	0	hypothetical protein
queE_2	1	0	7-carboxy-7-deazaguanine synthase
group_37	1	0	2-hydroxy-3-oxopropionate reductase
acyP_2	1	0	Acylphosphatase
ligD_2	1	0	Multifunctional non-homologous end joining protein LigD
ynfM	0	1	Inner membrane transport protein YnfM
aspS	1	0	Aspartate--tRNA ligase
group_1989	1	0	hypothetical protein
group_5941	1	0	hypothetical protein
tetD	1	0	Transposon Tn10 TetD protein
group_6172	1	0	hypothetical protein
group_1686	0	1	Inner membrane ABC transporter permease protein YcjO
qorA_2	1	0	Quinone oxidoreductase 1
aao	1	0	putative D-amino-acid oxidase
group_3219	1	0	hypothetical protein
group_5051	0	1	3-oxoacyl-[acyl-carrier-protein] synthase 3
mycG_1	1	0	Mycinamicin IV hydroxylase/epoxidase
group_2336	0	1	hypothetical protein
group_4403	0	1	hypothetical protein
group_4512	1	0	hypothetical protein
group_5705	1	0	putative GTPase
group_1274	1	0	hypothetical protein
group_778	1	0	hypothetical protein
group_2025	0	1	hypothetical protein
murD_2	0	1	UDP-N-acetylmuramoylalanine--D-glutamate ligase
leuA_1	1	0	2-isopropylmalate synthase
clpC1_1	1	0	ATP-dependent Clp protease ATP-binding subunit ClpC1
group_5346	1	0	hypothetical protein
narL_3	1	0	putative transcriptional regulatory protein NarL
group_3823	1	0	Putative short-chain type dehydrogenase/reductase
group_2250	1	0	hypothetical protein
phoD_1	1	0	Alkaline phosphatase D
group_4627	1	0	hypothetical protein
group_5906	1	0	hypothetical protein
group_6250	1	0	hypothetical protein
group_2083	1	0	Transcriptional regulatory protein DesR
shc_2	0	1	Squalene--hopene cyclase
group_2752	1	0	hypothetical protein
group_4235	1	0	hypothetical protein
plsC_5	1	0	1-acyl-sn-glycerol-3-phosphate acyltransferase
dxs_1	1	0	1-deoxy-D-xylulose-5-phosphate synthase
ves	1	0	Protein Ves
group_1732	0	1	HTH-type transcriptional repressor
bmrA_3	1	0	Multidrug resistance ABC transporter ATP-binding/permease protein BmrA
dapA_1	0	1	4-hydroxy-tetrahydrodipicolinate synthase
nudL	1	0	putative Nudix hydrolase NudL
chtA_2	1	0	Chitinase 63
group_1506	1	0	hypothetical protein
cycA_1	1	0	D-serine/D-alanine/glycine transporter
group_1097	1	0	hypothetical protein
group_5267	1	0	hypothetical protein
asnO_3	0	1	Asparagine synthetase [glutamine-hydrolyzing] 3
group_4155	1	0	hypothetical protein
menJ_2	0	1	Menaquinone reductase
group_4335	0	1	hypothetical protein
crr	1	0	PTS system glucose-specific EIIA component
cefD	1	0	Isopenicillin N epimerase
group_3853	1	0	Putative thiazole biosynthetic enzyme
hypF	1	0	Carbamoyltransferase HypF
group_4974	1	0	Multidrug resistance protein 3
group_3395	1	0	hypothetical protein
group_1801	0	1	hypothetical protein
group_270	0	1	Putative monooxygenase
group_2114	1	0	Glucose 1-dehydrogenase
fabG_7	1	0	3-oxoacyl-[acyl-carrier-protein] reductase FabG
ogt_1	1	0	Methylated-DNA--protein-cysteine methyltransferase
group_1991	1	0	Ribose import binding protein RbsB
mrdB	0	1	Peptidoglycan glycosyltransferase MrdB
group_1128	1	0	hypothetical protein
group_4440	1	0	hypothetical protein
group_550	1	0	hypothetical protein
proA_2	1	0	4-hydroxy-4-methyl-2-oxoglutarate aldolase/4-carboxy-4-hydroxy-2-oxoadipate aldolase
group_4630	1	0	Regulatory protein AsnC
nuoJ_2	1	0	NADH-quinone oxidoreductase subunit J
group_6017	1	0	hypothetical protein
cydB	1	0	Cytochrome bd-I ubiquinol oxidase subunit 2
group_2328	1	0	hypothetical protein
group_3373	1	0	hypothetical protein
ttgW_1	1	0	putative HTH-type transcriptional regulator TtgW
group_8957	1	0	hypothetical protein
group_8455	1	0	Tetracycline repressor protein class E
rsfS	1	0	Ribosomal silencing factor RsfS
dlaT	0	1	Dihydrolipoyllysine-residue acetyltransferase component of pyruvate dehydrogenase complex
smc_1	1	0	hypothetical protein
group_5473	1	0	hypothetical protein
ascG	1	0	HTH-type transcriptional regulator AscG
group_2619	1	0	hypothetical protein
group_6668	1	0	hypothetical protein
ycjO_2	1	0	Inner membrane ABC transporter permease protein YcjO
metE	1	0	5-methyltetrahydropteroyltriglutamate--homocysteine methyltransferase
acr1_1	1	0	Fatty acyl-CoA reductase
araN_1	0	1	putative arabinose-binding protein
yecD_1	1	0	Isochorismatase family protein YecD
ttr	1	0	Acetyltransferase
group_2991	1	0	hypothetical protein
ponA1_4	1	0	Penicillin-binding protein 1A
pcaB_2	1	0	3-carboxy-ci
group_7502	1	0	hypothetical protein
group_1391	1	0	hypothetical protein
group_2677	0	1	hypothetical protein
group_278	1	0	hypothetical protein
group_1419	0	1	PE-PGRS family protein PE_PGRS18
group_3820	1	0	8-oxoguanine deaminase
group_4161	1	0	Phosphoserine phosphatase RsbU
hpxO_5	1	0	FAD-dependent urate hydroxylase
group_4055	1	0	Nucleoid-associated protein
group_668	0	1	hypothetical protein
pckG	1	0	Phosphoenolpyruvate carboxykinase [GTP]
group_5311	1	0	hypothetical protein
mrp	1	0	Iron-sulfur cluster carrier protein
trxA_2	1	0	Thioredoxin
group_3681	1	0	hypothetical protein
group_6357	1	0	hypothetical protein
group_345	1	0	hypothetical protein
hmp	1	0	Flavohemoprotein
group_670	0	1	hypothetical protein
rsmC	1	0	Ribosomal RNA small subunit methyltransferase C
glnH_5	1	0	ABC transporter glutamine-binding protein GlnH
nrgA	1	0	Ammonium transporter NrgA
mca_1	1	0	Mycothiol S-conjugate amidase
fumC	1	0	Fumarate hydratase class II
afsQ1_1	1	0	Transcriptional regulatory protein AfsQ1
pnp	0	1	Polyribonucleotide nucleotidyltransferase
yceD_11	1	0	hypothetical protein
suaB_1	1	0	Ferredoxin-1
hcnC_2	1	0	Hydrogen cyanide synthase subunit HcnC
pstA1	1	0	Phosphate transport system permease protein PstA 1
yigZ	1	0	IMPACT family member YigZ
drrA_12	1	0	Daunorubicin/doxorubicin resistance ATP-binding protein DrrA
dhaa	1	0	3-hydroxy-D-aspartate aldolase
group_556	0	1	Arginine--tRNA ligase
group_4816	1	0	Penicillin-binding protein 1A
panS	0	1	Pantothenate precursors transporter PanS
yodF	1	0	putative symporter YodF
group_676	1	0	Decaprenyl-phosphate phosphoribosyltransferase
ycdG	0	1	hypothetical protein
smc_2	1	0	Chromosome partition protein Smc
dat_2	1	0	Diaminobutyrate--2-oxoglutarate aminotransferase
group_5833	1	0	hypothetical protein
group_8392	1	0	hypothetical protein
group_2143	1	0	hypothetical protein
ddl	1	0	D-alanine--D-alanine ligase
gsiA_2	1	0	Glutathione import ATP-binding protein GsiA
plcA	0	1	1-phosphatidylinositol phosphodiesterase
cynT_3	0	1	Carbonic anhydrase 1
syrM1	1	0	HTH-type transcriptional regulator SyrM 1
comEA	0	1	ComE operon protein 1
yceD_6	1	0	General stress protein 16U
tycA	1	0	Tyrocidine synthase 1
aam_2	1	0	Acylamidase
group_2212	1	0	hypothetical protein
acdA_2	1	0	Acyl-CoA dehydrogenase
group_4408	1	0	hypothetical protein
group_1723	1	0	hypothetical protein
group_6216	1	0	hypothetical protein
group_6444	1	0	hypothetical protein
lptB_3	1	0	Lipopolysaccharide export system ATP-binding protein LptB
bshB2_2	1	0	putative N-acetyl-alpha-D-glucosaminyl L-malate deacetylase 2
ddpA_2	1	0	putative
panD	1	0	Aspartate 1-decarboxylase
group_280	1	0	HTH-type transcriptional regulator BenM
group_5724	1	0	hypothetical protein
group_9388	0	1	hypothetical protein
znuC_2	1	0	Zinc import ATP-binding protein ZnuC
group_530	1	0	hypothetical protein
group_8904	1	0	hypothetical protein
cdaR	1	0	Carbohydrate diacid regulator
group_3063	1	0	hypothetical protein
fabF_1	1	0	3-oxoacyl-[acyl-carrier-protein] synthase 2
group_1847	1	0	Cytochrome P450-SU2
clcD	0	1	Carboxymethylenebutenolidase
menH	1	0	hypothetical protein
dacC_1	1	0	D-alanyl-D-alanine carboxypeptidase DacC
group_6007	1	0	Thioredoxin-like reductase
group_1609	1	0	hypothetical protein
fes_1	1	0	Enterochelin esterase
group_2764	1	0	hypothetical protein
aspC_3	0	1	Aspartate aminotransferase
embR_3	1	0	Transcriptional regulatory protein EmbR
group_802	1	0	hypothetical protein
atpA	0	1	ATP synthase subunit alpha
proS_2	1	0	Proline--tRNA ligase
group_3546	1	0	hypothetical protein
afsR_5	0	1	Regulatory protein AfsR
group_6236	1	0	hypothetical protein
group_2754	1	0	hypothetical protein
desK_11	1	0	Sensor histidine kinase DesK
lepA	0	1	Elongation factor 4
entS_4	1	0	Enterobactin exporter EntS
rppH_6	0	1	RNA pyrophosphohydrolase
hutI_2	0	1	Imidazolonepropionase
betI_8	1	0	HTH-type transcriptional regulator BetI
group_6384	1	0	hypothetical protein
group_3002	1	0	Daunorubicin/doxorubicin resistance ATP-binding protein DrrA
group_707	1	0	hypothetical protein
group_3299	1	0	Fluoroquinolones export ATP-binding protein
group_4239	1	0	hypothetical protein
sugA_1	1	0	Trehalose transport system permease protein SugA
group_569	0	1	putative ABC transporter ATP-binding protein
group_462	0	1	hypothetical protein
group_4999	1	0	hypothetical protein
mug	1	0	G/U mismatch-specific DNA glycosylase
group_2805	1	0	hypothetical protein
dapD	1	0
efpA_1	1	0	putative MFS-type transporter EfpA
rpsM_1	1	0	30S ribosomal protein S13
bcrC_1	1	0	Undecaprenyl-diphosphatase BcrC
group_666	1	0	hypothetical protein
group_3252	1	0	hypothetical protein
group_933	1	0	hypothetical protein
group_130	1	0	hypothetical protein
deoA	1	0	Thymidine phosphorylase
group_5085	1	0	hypothetical protein
tdcB_2	1	0	L-threonine ammonia-lyase
yabJ_4	1	0	2-iminobutanoate/2-iminopropanoate deaminase
group_736	0	1	hypothetical protein
mshA_2	0	1	D-inositol-3-phosphate glycosyltransferase
group_2087	1	0	hypothetical protein
dhbA	1	0
pdxH_1	1	0	Pyridoxine/pyridoxamine 5'-phosphate oxidase
group_1443	0	1	Putative HTH-type transcriptional regulator
liaS_6	1	0	Sensor histidine kinase LiaS
aroH_2	1	0	Chorismate mutase AroH
group_1441	1	0	hypothetical protein
kdpD_1	0	1	Sensor protein KdpD
mexR	1	0	Multidrug resistance operon repressor
group_8658	1	0	hypothetical protein
group_1202	1	0	hypothetical protein
group_8205	1	0	Acyl-CoA dehydrogenas
group_6629	1	0	hypothetical protein
group_5438	1	0	putative monoacyl phosphatidylinositol tetramannoside-binding protein LpqW
dacD	1	0	D-alanyl-D-alanine carboxypeptidase DacD
fadK_2	1	0	Short-chain-fatty-acid--CoA ligase
group_5655	1	0	hypothetical protein
group_2538	1	0	hypothetical protein
group_1120	0	1	hypothetical protein
group_3083	1	0	hypothetical protein
ftsH_1	1	0	ATP-dependent zinc metalloprotease FtsH
group_1389	1	0	hypothetical protein
group_3038	1	0	hypothetical protein
group_9125	1	0	Putative coenzyme F420-dependent oxidoreductase
group_2230	0	1	hypothetical protein
gmr	0	1	Cyclic di-GMP phosphodiesterase Gmr
group_425	0	1	hypothetical protein
group_1062	1	0	hypothetical protein
trmD	1	0	tRNA (guanine-N(1)-)-methyltransferase
pepA	1	0	putative cytosol aminopeptidase
sbnA_6	1	0	putative siderophore biosynthesis protein SbnA
group_5783	1	0	hypothetical protein
gsiA_4	1	0	Glutathione import ATP-binding protein GsiA
cocE_4	1	0	Cocaine esterase
bpoA2	1	0	Non-haem bromoperoxidase BPO-A2
group_1408	0	1	hypothetical protein
group_3644	1	0	hypothetical protein
soxA_2	1	0	Monomeric sarcosine oxidase
cysZ	1	0	Sulfate transporter CysZ
tycC_5	1	0	Tyrocidine synthase 3
rbtD	0	1	Ribitol 2-dehydrogenase
group_3127	1	0	hypothetical protein
group_761	1	0	hypothetical protein
glmS_2	1	0	Glutamine--fructose-6-phosphate aminotransferase [isomerizing]
resE_1	1	0	Sensor histidine kinase ResE
group_4086	1	0	hypothetical protein
yieH	1	0	6-phosphogluconate phosphatase
cobD	1	0	Cobalamin biosynthesis protein CobD
vraR_2	1	0	Response regulator protein VraR
udp	1	0	Uridine phosphorylase
allB	1	0	Allantoinase
group_1717	0	1	General stress protein 16U
group_2906	0	1	Multiple sugar-binding protein
cysNC	1	0	Bifunctional enzyme CysN/CysC
group_2410	1	0	hypothetical protein
group_6259	1	0	hypothetical protein
opuBB_3	1	0	Choline transport system permease protein OpuBB
xynZ	1	0	Endo-
dinF	1	0	DNA damage-inducible protein F
celS	1	0	Endoglucanase S
group_768	0	1	hypothetical protein
group_874	0	1	hypothetical protein
pnbA	1	0	Para-nitrobenzyl esterase
group_1387	1	0	hypothetical protein
group_3313	1	0	Serine/threonine-protein kinase PknB
group_5133	1	0	hypothetical protein
group_1458	1	0	hypothetical protein
group_5567	1	0	Putative aminoglycoside phosphotransferase
qacA_1	1	0	Antiseptic resistance protein
group_2727	1	0	hypothetical protein
group_1418	1	0	55.5 kDa and 49.5 kDa sporulation proteins
group_7196	1	0	Putrescine importer PuuP
rip1	1	0	Zinc metalloprotease Rip1
pulA	1	0	Pullulanase
apr	1	0	Subtilisin DY
xylB_2	1	0	Xylulose kinase
group_5485	0	1	hypothetical protein
group_3700	1	0	hypothetical protein
opuCB_2	1	0	Glycine betaine/carnitine/choline transport system permease protein OpuCB
gsiC_3	0	1	Glutathione transport system permease protein GsiC
fadJ_2	1	0	Fatty acid oxidation complex subunit alpha
group_5676	1	0	hypothetical protein
group_2244	1	0	Alkanesulfonate monooxygenase
mtnC	1	0	Enolase-phosphatase E1
group_2540	1	0	hypothetical protein
rocF	1	0	Arginase
group_8174	1	0	hypothetical protein
group_195	0	1	hypothetical protein
group_3084	1	0	putative MFS-type transporter
group_4023	1	0	hypothetical protein
pbuE_1	1	0	Purine efflux pump PbuE
group_3765	1	0	hypothetical protein
group_1975	1	0	hypothetical protein
group_3427	0	1	hypothetical protein
group_3566	1	0	Pentalenic acid synthase
group_7345	0	1	hypothetical protein
glyA_2	1	0	Serine hydroxymethyltransferase
iolD	1	0	3D-(
yusV_2	1	0	putative siderophore transport system ATP-binding protein YusV
group_2613	1	0	hypothetical protein
group_2643	1	0	hypothetical protein
group_2131	1	0	hypothetical protein
group_21799	1	0	hypothetical protein
group_2698	1	0	hypothetical protein
yveA_2	1	0	Aspartate-proton symporter
cseC_1	1	0	Sensor protein CseC
group_5714	1	0	hypothetical protein
acr3	1	0	Arsenical-resistance protein Acr3
prkC_5	0	1	Serine/threonine-protein kinase PrkC
group_3231	1	0	Thioredoxin-like reductase
czcO_2	1	0	putative oxidoreductase CzcO
group_616	0	1	hypothetical protein
hsaD	1	0
group_1791	0	1	hypothetical protein
group_9371	0	1	Serine/threonine-protein kinase PrkC
cdhR_9	1	0	HTH-type transcriptional regulator CdhR
group_1783	1	0	hypothetical protein
pucD_1	1	0	putative xanthine dehydrogenase subunit D
nagA	1	0	N-acetylglucosamine-6-phosphate deacetylase
trkA_2	1	0	Trk system potassium uptake protein TrkA
ectD_1	1	0	Ectoine dioxygenase
drrB_2	1	0	Daunorubicin/doxorubicin resistance ABC transporter permease protein DrrB
group_1165	0	1	hypothetical protein
rbmH	0	1	Flavin reductase (NADPH)
group_1576	1	0	hypothetical protein
desK_13	1	0	Sensor histidine kinase DesK
pepN_6	0	1	Aminopeptidase N
group_3490	1	0	hypothetical protein
group_738	1	0	hypothetical protein
group_423	0	1	hypothetical protein
mshD_10	1	0	hypothetical protein
fabG_1	1	0	3-oxoacyl-[acyl-carrier-protein] reductase FabG
group_990	0	1	Putative HTH-type transcriptional regulator
group_8452	1	0	NAD(P)H azoreductase
gcvP	1	0	putative glycine dehydrogenase (decarboxylating)
ftsK_4	1	0	DNA translocase FtsK
hypD	0	1	Hydrogenase expression/formation protein HypD
group_841	1	0	hypothetical protein
group_1858	1	0	hypothetical protein
rtcB	1	0	RNA-splicing ligase RtcB
group_3731	1	0	hypothetical protein
rhtB_1	0	1	Homoserine/homoserine lactone efflux protein
group_3318	0	1	hypothetical protein
group_1133	0	1	hypothetical protein
group_5390	1	0	3-oxoacyl-[acyl-carrier-protein] synthase 3
group_1853	1	0	Putative cytochrome P450 137
group_4541	0	1	hypothetical protein
ssuB_1	1	0	Aliphatic sulfonates import ATP-binding protein SsuB
group_815	1	0	hypothetical protein
group_3651	1	0	putative membrane protein
mdtH_2	1	0	Multidrug resistance protein MdtH
nadC	1	0	Nicotinate-nucleotide pyrophosphorylase [carboxylating]
ribF	1	0	Riboflavin biosynthesis protein RibF
benM_7	0	1	HTH-type transcriptional regulator BenM
group_1635	1	0	hypothetical protein
group_4568	1	0	hypothetical protein
group_1383	1	0	hypothetical protein
tkt	1	0	Transketolase
ispG_1	0	1	4-hydroxy-3-methylbut-2-en-1-yl diphosphate synthase (flavodoxin)
group_5042	1	0	hypothetical protein
pchR	1	0	Regulatory protein PchR
glpQ_1	1	0	Glycerophosphodiester phosphodiesterase
group_3871	1	0	hypothetical protein
group_1003	1	0	hypothetical protein
yheI_1	0	1	putative multidrug resistance ABC transporter ATP-binding/permease protein YheI
murF_2	0	1	UDP-N-acetylmuramoyl-tripeptide--D-alanyl-D-alanine ligase
group_1620	1	0	hypothetical protein
rocA_2	0	1	1-pyrroline-5-carboxylate dehydrogenase
glpE_1	0	1	Thiosulfate sulfurtransferase GlpE
group_4138	1	0	Penicillin-binding protein A
group_6682	1	0	hypothetical protein
group_6910	1	0	ATP-dependent RecD-like DNA helicase
tpiA_1	1	0	Triosephosphate isomerase
group_4907	1	0	hypothetical protein
group_1767	1	0	hypothetical protein
group_654	1	0	Putative CoA-transferase subunit beta
group_21979	1	0	putative acyl-CoA dehydrogenase FadE10
group_119	1	0	Phenolphthiocerol synthesis polyketide synthase type I Pks15/1
phhB	1	0	Putative pterin-4-alpha-carbinolamine dehydratase
group_518	1	0	hypothetical protein
group_7159	1	0	hypothetical protein
group_700	1	0	hypothetical protein
prkC_4	0	1	Serine/threonine-protein kinase PrkC
group_4645	1	0	Glutathione-binding protein GsiB
group_1675	0	1	Putative acyl-CoA dehydrogenase FadE17
group_1539	1	0	hypothetical protein
group_4299	1	0	hypothetical protein
group_7653	1	0	hypothetical protein
group_3742	1	0	hypothetical protein
lcfB_7	0	1	Long-chain-fatty-acid--CoA/3-oxocholest-4-en-26-oate--CoA ligase
group_2415	0	1	hypothetical protein
group_748	1	0	hypothetical protein
group_2411	1	0	hypothetical protein
ydaF_4	1	0	Putative ribosomal N-acetyltransferase YdaF
araQ_3	1	0	L-arabinose transport system permease protein AraQ
rocD	1	0	Ornithine aminotransferase
aml_2	1	0	Alpha-amylase
group_1652	1	0	hypothetical protein
hemB	1	0	Delta-aminolevulinic acid dehydratase
group_4257	1	0	hypothetical protein
ssuD_2	0	1	Alkanesulfonate monooxygenase
group_1424	1	0	Epi-isozizaene 5-monooxygenase/(E)-beta-farnesene synthase
cycB_2	1	0	Cyclodextrin-binding protein
group_619	1	0	D-alanyl-D-alanine carboxypeptidase
group_2873	1	0	hypothetical protein
group_6124	1	0	hypothetical protein
group_938	0	1	hypothetical protein
group_5627	0	1	putative ABC transporter-binding protein
group_21657	1	0	putative tRNA/rRNA methyltransferase
group_5690	1	0	hypothetical protein
scpA_2	1	0	Methylmalonyl-CoA mutase
iucA_2	0	1	N(2)-citryl-N(6)-acetyl-N(6)-hydroxylysine synthase
group_1469	1	0	hypothetical protein
attM	1	0	N-acyl homoserine lactonase AttM
pcp	1	0	Pyrrolidone-carboxylate peptidase
group_1482	1	0	Aculeacin-A acylase
bceA_2	1	0	Bacitracin export ATP-binding protein BceA
hexR	1	0	HTH-type transcriptional regulator HexR
group_1615	1	0	hypothetical protein
group_1712	1	0	hypothetical protein
group_6097	1	0	hypothetical protein
group_3919	1	0	Multidrug resistance protein Stp
ureF	1	0	Urease accessory protein UreF
group_6011	1	0	hypothetical protein
group_3583	1	0	Acyl-CoA dehydrogenase fadE12
group_5606	1	0	hypothetical protein
uidA	1	0	Beta-glucuronidase
mscM	1	0	Miniconductance mechanosensitive channel MscM
tcrA_4	1	0	Transcriptional regulatory protein TcrA
arnB	1	0	UDP-4-amino-4-deoxy-L-arabinose--oxoglutarate aminotransferase
dppA_2	0	1	Periplasmic dipeptide transport protein
ddaF_2	0	1	Dapdiamide A synthase
group_2242	1	0	hypothetical protein
mqnC	1	0	Cyclic dehypoxanthine futalosine synthase
group_3235	1	0	hypothetical protein
yhdG_3	1	0	putative amino acid permease YhdG
group_370	0	1	Linear gramicidin synthase subunit B
group_3754	1	0	hypothetical protein
gpmA_1	1	0
ydjE	1	0	Inner membrane metabolite transport protein YdjE
group_8601	1	0	Universal stress protein/MSMEI_3859
hemC_1	1	0	Porphobilinogen deaminase
gabD2	1	0	Putative succinate-semialdehyde dehydrogenase [NADP(+)] 2
group_4281	1	0	hypothetical protein
group_4419	1	0	hypothetical protein
group_9326	1	0	hypothetical protein
lutR_2	1	0	putative HTH-type transcriptional regulator
rbsR_1	1	0	Ribose operon repressor
group_6829	1	0	hypothetical protein
group_147	1	0	hypothetical protein
perR	1	0	HTH-type transcriptional regulator PerR
ligC_2	1	0	DNA ligase C
ghrB	1	0	Glyoxylate/hydroxypyruvate reductase B
group_8406	1	0	hypothetical protein
treZ	1	0	Malto-oligosyltrehalose trehalohydrolase
group_9247	1	0	hypothetical protein
group_2559	1	0	hypothetical protein
group_6902	1	0	hypothetical protein
rclR_1	1	0	RCS-specific HTH-type transcriptional activator RclR
group_1437	1	0	hypothetical protein
group_3636	1	0	hypothetical protein
group_21867	1	0	hypothetical protein
mreB_3	1	0	Rod shape-determining protein MreB
group_5363	1	0	RNA polymerase sigma factor SigF
group_4488	1	0	hypothetical protein
group_3964	1	0	hypothetical protein
group_6191	1	0	hypothetical protein
group_952	1	0	hypothetical protein
glgE1	1	0	Alpha-
nagZ_2	1	0	Beta-hexosaminidase
group_5160	1	0	55.5 kDa and 49.5 kDa sporulation proteins
pds_2	1	0	15-cis-phytoene desaturase
hrdB_1	1	0	RNA polymerase principal sigma factor HrdB
adhT	1	0	Alcohol dehydrogenase
group_5446	1	0	hypothetical protein
group_3872	1	0	hypothetical protein
cyc2	0	1	Germacradienol/geosmin synthase
group_8453	1	0	hypothetical protein
desK_3	1	0	Sensor histidine kinase DesK
alkH	0	1	Aldehyde dehydrogenase
leuD1	1	0	3-isopropylmalate dehydratase small subunit 1
group_6381	1	0	hypothetical protein
yqjI_2	0	1	Transcriptional regulator YqjI
group_4409	1	0	hypothetical protein
cdhR_3	1	0	HTH-type transcriptional regulator CdhR
natA_4	1	0	ABC transporter ATP-binding protein NatA
group_5658	1	0	hypothetical protein
tylCV	1	0	Demethyllactenocin mycarosyltransferase
group_9204	1	0	hypothetical protein
group_8969	1	0	hypothetical protein
asbF	0	1	3-dehydroshikimate dehydratase
group_1448	1	0	hypothetical protein
gabD1	1	0	Succinate-semialdehyde dehydrogenase [NADP(+)] 1
mfd	1	0	Transcription-repair-coupling factor
tlyC_1	1	0	Hemolysin C
comR_2	1	0	HTH-type transcriptional repressor ComR
group_21539	1	0	Sensory transduction protein regX3
group_2741	0	1	hypothetical protein
gntK	1	0	Thermoresistant gluconokinase
group_3581	1	0	hypothetical protein
group_526	0	1	Phosphoserine phosphatase RsbU
afr	1	0
group_539	1	0	hypothetical protein
group_388	0	1	hypothetical protein
group_999	0	1	hypothetical protein
group_3189	1	0	hypothetical protein
nuoL_1	1	0	NADH-quinone oxidoreductase subunit L
iclR_1	0	1	Transcriptional repressor IclR
liaS_4	1	0	Sensor histidine kinase LiaS
group_1537	1	0	hypothetical protein
group_2728	1	0	hypothetical protein
rplC	1	0	50S ribosomal protein L3
yfmC	0	1	Fe(3+)-citrate-binding protein YfmC
group_971	1	0	hypothetical protein
sprA	1	0	Streptogrisin-D
group_2465	1	0	hypothetical protein
group_5544	1	0	hypothetical protein
tilS	1	0	tRNA(Ile)-lysidine synthase
group_307	1	0	hypothetical protein
sigI	1	0	putative ECF RNA polymerase sigma factor SigI
group_1016	1	0	hypothetical protein
group_5681	1	0	Membrane lipoprotein TpN32
purC	1	0	Phosphoribosylaminoimidazole-succinocarboxamide synthase
lutR_3	1	0	HTH-type transcriptional regulator LutR
group_7262	1	0	Oxygen sensor histidine kinase NreB
group_5408	1	0	hypothetical protein
group_2795	0	1	hypothetical protein
yfdE	0	1	Acetyl-CoA:oxalate CoA-transferase
sbnA_2	1	0	putative siderophore biosynthesis protein SbnA
group_940	1	0	hypothetical protein
treC	1	0	Trehalose-6-phosphate hydrolase
group_583	0	1	hypothetical protein
group_6020	1	0	hypothetical protein
group_3384	1	0	hypothetical protein
tcrY_1	1	0	putative sensor histidine kinase TcrY
group_7239	1	0	hypothetical protein
desK_14	1	0	Sensor histidine kinase DesK
nfo	1	0	putative endonuclease 4
group_2300	1	0	hypothetical protein
group_4346	1	0	hypothetical protein
yoaD	1	0	Putative 2-hydroxyacid dehydrogenase YoaD
pimE	0	1	Polyprenol-phosphate-mannose-dependent alpha-(1-2)-phosphatidylinositol pentamannoside mannosyltransferase
cs1	1	0	Clavaminate synthase 1
fgd1_2	1	0	F420-dependent glucose-6-phosphate dehydrogenase 1
sigF_3	1	0	RNA polymerase sigma factor SigF
sugA_2	0	1	Trehalose transport system permease protein SugA
sir_1	0	1	hypothetical protein
fdh	1	0	D-threo-aldose 1-dehydrogenase
cynR_2	1	0	HTH-type transcriptional regulator CynR
hcaC_1	1	0	3-phenylpropionate/cinnamic acid dioxygenase ferredoxin subunit
ohrB	1	0	Organic hydroperoxide resistance protein OhrB
group_1406	1	0	putative multidrug-efflux transporter
hprA	1	0	Glycerate dehydrogenase
group_690	0	1	hypothetical protein
yjcS	1	0	Putative alkyl/aryl-sulfatase YjcS
whiB1_1	1	0	Transcriptional regulator WhiB1
group_750	1	0	D-alanyl-D-alanine carboxypeptidase
group_4180	1	0	hypothetical protein
lpdA	1	0	NAD(P)H dehydrogenase (quinone)
ydaD	1	0	General stress protein 39
hrdA	1	0	RNA polymerase principal sigma factor HrdA
group_2883	1	0	4-hydroxyproline 2-epimerase
glsA	1	0	Thermolabile glutaminase
tolB_3	1	0	Protein TolB
truA	1	0	tRNA pseudouridine synthase A
group_525	0	1	hypothetical protein
group_2252	1	0	hypothetical protein
liaR_4	1	0	Transcriptional regulatory protein LiaR
group_7650	1	0	Diaminopimelate decarboxylase
group_8946	1	0	hypothetical protein
group_7614	1	0	hypothetical protein
group_1013	0	1	AB hydrolase superfamily protein YvaM
group_1701	1	0	hypothetical protein
group_6794	1	0	hypothetical protein
group_7978	0	1	hypothetical protein
group_6350	1	0	hypothetical protein
pobA_1	1	0	p-hydroxybenzoate hydroxylase
rsrA	1	0	Anti-sigma factor RsrA
group_4411	1	0	Ubiquinone biosynthesis O-methyltransferase
group_6055	0	1	hypothetical protein
pitA_1	1	0	Low-affinity inorganic phosphate transporter 1
dxs_2	1	0	1-deoxy-D-xylulose-5-phosphate synthase
group_6726	1	0	hypothetical protein
group_6649	1	0	hypothetical protein
actP	1	0	Cation/acetate symporter ActP
group_958	1	0	hypothetical protein
group_403	1	0	hypothetical protein
group_1057	1	0	hypothetical protein
group_4813	1	0	hypothetical protein
whiB4	1	0	Transcriptional regulator WhiB4
mtrB_4	1	0	Sensor histidine kinase MtrB
group_2344	1	0	hypothetical protein
otcC_2	1	0	Anhydrotetracycline monooxygenase
group_1744	1	0	hypothetical protein
gbsA_3	1	0	Betaine aldehyde dehydrogenase
trpS_2	1	0	Tryptophan--tRNA ligase
group_8169	1	0	hypothetical protein
group_6362	1	0	hypothetical protein
fkbP_2	1	0	FK506-binding protein
mmpI_2	0	1	Major membrane protein I
citA_2	0	1	Citrate synthase 1
rpf2_2	1	0	Resuscitation-promoting factor Rpf2
group_853	1	0	hypothetical protein
group_4468	1	0	hypothetical protein
sdhA_1	1	0	Succinate dehydrogenase flavoprotein subunit
group_131	0	1	hypothetical protein
group_2981	1	0	hypothetical protein
group_4310	1	0	hypothetical protein
group_5298	1	0	hypothetical protein
[truncated: 10,457 more rows]
